# Supplementary material for: Pay attention and you won’t lose it: a deep learning approach to sequence imputation
Source: PeerJ Comput Sci. 2019 Aug 12;5:e210. doi: 10.7717/peerj-cs.210 (PMC7924680; doi:10.7717/peerj-cs.210)
Supplement: Code S1 [file peerj-cs-05-210-s001.py]

# -*- coding: utf-8 -*-
"""
Created on Thu May 24 03:21:46 2018

@author: Ilia

Big thanks to Lsdefine for their open source Keras Transformer implementation which we used in this file
"""

import random, os, sys
import numpy as np
from keras.metrics import *
from keras.models import *
from keras.layers import *
from keras.callbacks import *
from keras.initializers import *
import tensorflow as tf
import time

from dataloader import TokenList, pad_to_longest

class LayerNormalization(Layer):
    def __init__(self, eps=1e-6, **kwargs):
        self.eps = eps
        super().__init__(**kwargs)
    def build(self, input_shape):
        self.gamma = self.add_weight(name='gamma', shape=input_shape[-1:],
                                     initializer=Ones(), trainable=True)
        self.beta = self.add_weight(name='beta', shape=input_shape[-1:],
                                    initializer=Zeros(), trainable=True)
        super().build(input_shape)
    def call(self, x):
        mean = K.mean(x, axis=-1, keepdims=True)
        std = K.std(x, axis=-1, keepdims=True)
        return self.gamma * (x - mean) / (std + self.eps) + self.beta
    def compute_output_shape(self, input_shape):
        return input_shape

class ScaledDotProductAttention():
    def __init__(self, d_model, attn_dropout=0.1):
        self.temper = np.sqrt(d_model)
        self.dropout = Dropout(attn_dropout)
    def __call__(self, q, k, v, mask):
        attn = Lambda(lambda x:K.batch_dot(x[0],x[1],axes=[2,2])/self.temper)([q, k])
        if mask is not None:
            mmask = Lambda(lambda x:(-1e+10)*(1-x))(mask)
            attn = Add()([attn, mmask])
        attn = Activation('softmax')(attn)
        attn = self.dropout(attn)
        output = Lambda(lambda x:K.batch_dot(x[0], x[1]))([attn, v])
        return output, attn

class MultiHeadAttention():
    # mode 0 - big martixes, faster; mode 1 - more clear implementation
    def __init__(self, n_head, d_model, d_k, d_v, dropout, mode=0):
        self.mode = mode
        self.n_head = n_head
        self.d_k = d_k
        self.d_v = d_v
        self.dropout = dropout
        if mode == 0:
            self.qs_layer = Dense(n_head*d_k, use_bias=False)
            self.ks_layer = Dense(n_head*d_k, use_bias=False)
            self.vs_layer = Dense(n_head*d_v, use_bias=False)
        elif mode == 1:
            self.qs_layers = []
            self.ks_layers = []
            self.vs_layers = []
            for _ in range(n_head):
                self.qs_layers.append(TimeDistributed(Dense(d_k, use_bias=False)))
                self.ks_layers.append(TimeDistributed(Dense(d_k, use_bias=False)))
                self.vs_layers.append(TimeDistributed(Dense(d_v, use_bias=False)))
        self.attention = ScaledDotProductAttention(d_model)
        self.layer_norm = LayerNormalization()
        self.w_o = TimeDistributed(Dense(d_model))

    def __call__(self, q, k, v, mask=None):
        d_k, d_v = self.d_k, self.d_v
        n_head = self.n_head

        if self.mode == 0:
            qs = self.qs_layer(q)  # [batch_size, len_q, n_head*d_k]
            ks = self.ks_layer(k)
            vs = self.vs_layer(v)

            def reshape1(x):
                s = tf.shape(x)   # [batch_size, len_q, n_head * d_k]
                x = tf.reshape(x, [s[0], s[1], n_head, d_k])
                x = tf.transpose(x, [2, 0, 1, 3])  
                x = tf.reshape(x, [-1, s[1], d_k])  # [n_head * batch_size, len_q, d_k]
                return x
            qs = Lambda(reshape1)(qs)
            ks = Lambda(reshape1)(ks)
            vs = Lambda(reshape1)(vs)

            mask = Lambda(lambda x:K.repeat_elements(x, n_head, 0))(mask)
            head, attn = self.attention(qs, ks, vs, mask=mask)  
                
            def reshape2(x):
                s = tf.shape(x)   # [n_head * batch_size, len_v, d_v]
                x = tf.reshape(x, [n_head, -1, s[1], s[2]]) 
                x = tf.transpose(x, [1, 2, 0, 3])
                x = tf.reshape(x, [-1, s[1], n_head*d_v])  # [batch_size, len_v, n_head * d_v]
                return x
            head = Lambda(reshape2)(head)
        elif self.mode == 1:
            heads = []; attns = []
            for i in range(n_head):
                qs = self.qs_layers[i](q)   
                ks = self.ks_layers[i](k) 
                vs = self.vs_layers[i](v) 
                head, attn = self.attention(qs, ks, vs, mask)
                heads.append(head); attns.append(attn)
            head = Concatenate()(heads)
            attn = Concatenate()(attns)

        outputs = self.w_o(head)
        outputs = Dropout(self.dropout)(outputs)
        outputs = Add()([outputs, q])
        return self.layer_norm(outputs), attn

class PositionwiseFeedForward():
    def __init__(self, d_hid, d_inner_hid, dropout=0.1):
        self.w_1 = Conv1D(d_inner_hid, 1, activation='relu')
        self.w_2 = Conv1D(d_hid, 1)
        self.layer_norm = LayerNormalization()
        self.dropout = Dropout(dropout)
    def __call__(self, x):
        output = self.w_1(x) 
        output = self.w_2(output)
        output = self.dropout(output)
        output = Add()([output, x])
        return self.layer_norm(output)

class EncoderLayer():
    def __init__(self, d_model, d_inner_hid, n_head, d_k, d_v, dropout=0.1):
        self.self_att_layer = MultiHeadAttention(n_head, d_model, d_k, d_v, dropout=dropout)
        self.pos_ffn_layer  = PositionwiseFeedForward(d_model, d_inner_hid, dropout=dropout)
    def __call__(self, enc_input, mask=None):
        output, slf_attn = self.self_att_layer(enc_input, enc_input, enc_input, mask=mask)
        output = self.pos_ffn_layer(output)
        return output, slf_attn

class DecoderLayer():
    def __init__(self, d_model, d_inner_hid, n_head, d_k, d_v, dropout=0.1):
        self.self_att_layer = MultiHeadAttention(n_head, d_model, d_k, d_v, dropout=dropout)
        self.enc_att_layer  = MultiHeadAttention(n_head, d_model, d_k, d_v, dropout=dropout)
        self.pos_ffn_layer  = PositionwiseFeedForward(d_model, d_inner_hid, dropout=dropout)
    def __call__(self, dec_input, enc_output, self_mask=None, enc_mask=None):
        output, slf_attn = self.self_att_layer(dec_input, dec_input, dec_input, mask=self_mask)
        output, enc_attn = self.enc_att_layer(output, enc_output, enc_output, mask=enc_mask)
        output = self.pos_ffn_layer(output)
        return output, slf_attn, enc_attn

def GetPosEncodingMatrix(max_len, d_emb):
    pos_enc = np.array([
        [pos / np.power(10000, 2 * (j // 2) / d_emb) for j in range(d_emb)] 
        if pos != 0 else np.zeros(d_emb) 
            for pos in range(max_len)
            ])
    pos_enc[1:, 0::2] = np.sin(pos_enc[1:, 0::2]) # dim 2i
    pos_enc[1:, 1::2] = np.cos(pos_enc[1:, 1::2]) # dim 2i+1
    return pos_enc

def GetPadMask(q, k):
    ones = K.expand_dims(K.ones_like(q, 'float32'), -1)
    mask = K.cast(K.expand_dims(K.not_equal(k, 0), 1), 'float32')
    mask = K.batch_dot(ones, mask, axes=[2,1])
    return mask

def GetSubMask(s):
    len_s = tf.shape(s)[1]
    bs = tf.shape(s)[:1]
    mask = K.cumsum(tf.eye(len_s, batch_shape=bs), 1)
    return mask

class Encoder():
    def __init__(self, d_model, d_inner_hid, n_head, d_k, d_v, \
                layers=1, dropout=0.1, word_emb=None, pos_emb=None):
        self.emb_layer = word_emb
        self.pos_layer = pos_emb
        self.layers = [EncoderLayer(d_model, d_inner_hid, n_head, d_k, d_v, dropout) for _ in range(layers)]
    def __call__(self, src_seq, src_pos, return_att=False, active_layers=999):
        x = self.emb_layer(src_seq)
        if src_pos is not None:
            pos = self.pos_layer(src_pos)
            x = Add()([x, pos])
        if return_att: atts = []
        mask = Lambda(lambda x:GetPadMask(x, x))(src_seq)
        for enc_layer in self.layers[:active_layers]:
            x, att = enc_layer(x, mask)
            if return_att: atts.append(att)
        return (x, atts) if return_att else x

class Decoder():
    def __init__(self, d_model, d_inner_hid, n_head, d_k, d_v, \
              layers=1, dropout=0.1, word_emb=None, pos_emb=None):
        self.emb_layer = word_emb
        self.pos_layer = pos_emb
        self.layers = [DecoderLayer(d_model, d_inner_hid, n_head, d_k, d_v, dropout) for _ in range(layers)]
    def __call__(self, tgt_seq, tgt_pos, src_seq, enc_output, return_att=False, active_layers=999):
        dec = self.emb_layer(tgt_seq)
        pos = self.pos_layer(tgt_pos)
        x = Add()([dec, pos])

        self_pad_mask = Lambda(lambda x:GetPadMask(x, x))(tgt_seq)
        self_sub_mask = Lambda(GetSubMask)(tgt_seq)
        self_mask = Lambda(lambda x:K.minimum(x[0], x[1]))([self_pad_mask, self_sub_mask])
        
        enc_mask = Lambda(lambda x:GetPadMask(x[0], x[1]))([tgt_seq, src_seq])

        if return_att: self_atts, enc_atts = [], []
        for dec_layer in self.layers[:active_layers]:
            x, self_att, enc_att = dec_layer(x, enc_output, self_mask, enc_mask)
            if return_att: 
                self_atts.append(self_att)
                enc_atts.append(enc_att)
        return (x, self_atts, enc_atts) if return_att else x

class Transformer:
    def __init__(self, i_tokens, o_tokens, len_limit, d_model=256, \
              d_inner_hid=512, n_head=4, d_k=64, d_v=64, layers=1, dropout=0.1, \
              share_word_emb=False):
        self.i_tokens = i_tokens
        self.o_tokens = o_tokens
        self.len_limit = len_limit
        self.src_loc_info = True
        self.d_model = d_model
        self.decode_model = None
        d_emb = d_model

        pos_emb = Embedding(len_limit, d_emb, trainable=False, \
                           weights=[GetPosEncodingMatrix(len_limit, d_emb)])

        i_word_emb = Embedding(i_tokens.num(), d_emb)
        if share_word_emb: 
            assert i_tokens.num() == o_tokens.num()
            o_word_emb = i_word_emb
        else: o_word_emb = Embedding(o_tokens.num(), d_emb)

        self.encoder = Encoder(d_model, d_inner_hid, n_head, d_k, d_v, layers, dropout, \
                            word_emb=i_word_emb, pos_emb=pos_emb)
        self.decoder = Decoder(d_model, d_inner_hid, n_head, d_k, d_v, layers, dropout, \
                            word_emb=o_word_emb, pos_emb=pos_emb)
        self.target_layer = TimeDistributed(Dense(o_tokens.num(), use_bias=False))

    def get_pos_seq(self, x):
        mask = K.cast(K.not_equal(x, 0), 'int32')
        pos = K.cumsum(K.ones_like(x, 'int32'), 1)
        return pos * mask

    def compile(self, optimizer='adam', active_layers=999):
        src_seq_input = Input(shape=(None,), dtype='int32')
        tgt_seq_input = Input(shape=(None,), dtype='int32')

        src_seq = src_seq_input
        tgt_seq  = Lambda(lambda x:x[:,:-1])(tgt_seq_input)
        tgt_true = Lambda(lambda x:x[:,1:-1])(tgt_seq_input)

        src_pos = Lambda(self.get_pos_seq)(src_seq)
        tgt_pos = Lambda(self.get_pos_seq)(tgt_seq)
        if not self.src_loc_info: src_pos = None

        enc_output = self.encoder(src_seq, src_pos, active_layers=active_layers)
        dec_output = self.decoder(tgt_seq, tgt_pos, src_seq, enc_output, active_layers=active_layers)    
        final_output = Lambda(lambda x:x[:,:-1])(self.target_layer(dec_output))

        def get_loss(args):
            y_pred, y_true = args
            y_true = tf.cast(y_true, 'int32')
            loss = tf.nn.sparse_softmax_cross_entropy_with_logits(labels=y_true, logits=y_pred)
            mask = tf.cast(tf.not_equal(y_true, 0), 'float32')
            loss = tf.reduce_sum(loss * mask, -1) / tf.reduce_sum(mask, -1)
            loss = K.mean(loss)
            return loss

        def get_accu(args):
            y_pred, y_true = args
            mask = tf.cast(tf.not_equal(y_true, 0), 'float32')
            corr = K.cast(K.equal(K.cast(y_true, 'int32'), K.cast(K.argmax(y_pred, axis=-1), 'int32')), 'float32')
            corr = K.sum(corr * mask, -1) / K.sum(mask, -1)
            return K.mean(corr)
        def get_3_accu(args):
            y_pred, y_true = args
            y_pred = K.reshape(y_pred, (-1,47))
            y_true = K.cast(K.flatten(y_true), "int32")
            mask = tf.cast(tf.not_equal(y_true, 0), 'float32')
            corr = K.cast(K.in_top_k(y_pred, y_true, 3), 'float32')
            corr = K.sum(corr * mask, -1) / K.sum(mask, -1)
            return K.mean(corr)
        def get_5_accu(args):
            y_pred, y_true = args
            y_pred = K.reshape(y_pred, (-1,47))
            y_true = K.cast(K.flatten(y_true), "int32")
            mask = tf.cast(tf.not_equal(y_true, 0), 'float32')
            corr = K.cast(K.in_top_k(y_pred, y_true, 5), 'float32')
            corr = K.sum(corr * mask, -1) / K.sum(mask, -1)
            return K.mean(corr)
    
        loss = Lambda(get_loss)([final_output, tgt_true])
        self.ppl = Lambda(K.exp)(loss)
        self.accu = Lambda(get_accu)([final_output, tgt_true])
        self.top3accu = Lambda(get_3_accu)([final_output, tgt_true])
        self.top5accu = Lambda(get_5_accu)([final_output, tgt_true])
        self.model = Model([src_seq_input, tgt_seq_input], loss)
        self.model.add_loss([loss])
        self.output_model = Model([src_seq_input, tgt_seq_input], final_output)
        self.output_model.add_loss([loss])
        self.model.compile(optimizer, None)
        self.output_model.compile(optimizer,None)
        self.model.metrics_names.append('ppl')
        self.model.metrics_tensors.append(self.ppl)
        self.model.metrics_names.append('accu')
        self.model.metrics_tensors.append(self.accu)
        self.model.metrics_names.append('top3accu')
        self.model.metrics_tensors.append(self.top3accu)
        self.model.metrics_names.append('top5accu')
        self.model.metrics_tensors.append(self.top5accu)
        
        #self.model.metrics_names.append('preds')
        #self.model.metrics_tensors.append([final_output])


class LRSchedulerPerStep(Callback):
    def __init__(self, d_model, warmup=4000):
        self.basic = d_model**-0.5
        self.warm = warmup**-1.5
        self.step_num = 0
    def on_batch_begin(self, batch, logs = None):
        self.step_num += 1
        lr = self.basic * min(self.step_num**-0.5, self.step_num*self.warm)
        K.set_value(self.model.optimizer.lr, lr)
class LRSchedulerPerEpoch(Callback):
    def __init__(self, d_model, warmup=4000, num_per_epoch=1000):
        self.basic = d_model**-0.5
        self.warm = warmup**-1.5
        self.num_per_epoch = num_per_epoch
        self.step_num = 1
    def on_epoch_begin(self, epoch, logs = None):
        self.step_num += self.num_per_epoch
        lr = self.basic * min(self.step_num**-0.5, self.step_num*self.warm)
        K.set_value(self.model.optimizer.lr, lr)

if __name__ == '__main__':
    vocab =[
        "20",
        "22",
        "223",
        "224",
        "23",
        "25",
        "2C1",
        "2C4",
        "2C6",
        "2D0",
        "320",
        "340",
        "3B2",
        "420",
        "423",
        "4C1",
        "4C3",
        "4C6",
        "4C7",
        "4CE",
        "520",
        "526",
        "52C",
        "540",
        "552",
        "553",
        "56A",
        "56F",
        "57A",
        "57F",
        "583",
        "591",
        "5B8",
        "5C8",
        "5CD",
        "5D2",
        "5D4",
        "5D5",
        "5D7",
        "5F8",
        "B0",
        "B2",
        "B4",
        ]
    itokens = TokenList(vocab)
    otokens = TokenList(vocab)
    #itokens = TokenList(list('0123456789'))
    #otokens = TokenList(list('0123456789abcdefx'))

#    def GenSample():
#        x = random.randint(0, 99999)
#        y = hex(x);  x = str(x)
#        return x, y
#
#    X, Y = [], []
#    for _ in range(100000):
#        x, y = GenSample()
#        X.append(list(x))
#        Y.append(list(y))
    
    class base(object):
        ns=[1,2,3,5]
        its=1
        test_flag=True
        in_length=40
        out_length=1
        d_model=15
        d_k=d_v=64
        d_inner_hid=512
        n_head=4
        name="base_"
        train=False
        out_rand=True
    class base2(object):
        ns=[1,2,3,5]
        its=1
        test_flag=True
        in_length=40
        out_length=40
        d_model=15
        d_k=d_v=64
        d_inner_hid=512
        n_head=4
        name="base2_"

    class singleHead(object):
        ns=[1,2,3]
        its=100
        test_flag=True
        in_length=40
        out_length=40
        d_model=15
        d_k=d_v=64
        d_inner_hid=512
        n_head=1
        name="singlehead_"
    class superMini(object):
        ns=[1,2,3]
        its=100
        test_flag=True
        in_length=40
        out_length=40
        d_model=15
        d_k=d_v=32
        d_inner_hid=88
        n_head=1
        name="supermini_"
    class large(object):
        ns=[1,2,3]
        its=100
        test_flag=True
        in_length=40
        out_length=40
        d_model=40
        d_k=d_v=64
        d_inner_hid=512
        n_head=4
        name="large_"
    class mini2(object):
        ns=[1,2,3]
        its=100
        test_flag=True
        in_length=40
        out_length=40
        d_model=32
        d_k=d_v=16
        d_inner_hid=32
        n_head=1
        name="mini2_"
    class micro(object):
        ns=[1,2,3]
        its=100
        test_flag=True
        in_length=40
        out_length=40
        d_model=16
        d_k=d_v=8
        d_inner_hid=16
        n_head=1
        name="micro_"
    config=base()
    for n in config.ns:
        s2s = Transformer(itokens, otokens, 44,d_model=config.d_model, layers=n, d_k=config.d_k, d_v=config.d_v, d_inner_hid=config.d_inner_hid, n_head=config.n_head)
        lr_scheduler = LRSchedulerPerStep(256, 500)
        s2s.compile('adam')
        s2s.model.summary()
            #s2s.model.load_weights('model.h5')
        class TestCallback(Callback):
                def on_epoch_end(self, epoch, logs = None):
                    pass
        #            print('\n')
        #            for test in [123, 13245, 33467]:
        #                ret = s2s.decode_sequence(str(test))
        #                print(test, ret, hex(test))
        #            print('\n')
        
            #TestCallback().on_epoch_end(1)
            
        if config.test_flag:
            X_t=[]
            Y_t=[]
            for g_name in ["02","07","09","17","20"]: #Test traces
                print(g_name)
                g=open("traces/CAN-Traces/p_M2_dec_20-{}.asc.csv".format(g_name)).read().split("\n")[1:]
                X_test=[g[i:i+config.in_length] for i in range(len(g)-(config.in_length+config.out_length))]
                Y_test=[g[i+config.in_length:i+config.in_length+config.out_length] for i in range(len(g)-(config.in_length+config.out_length))]
                X_t+=X_test
                Y_t+=Y_test
            X_test=X_t
            Y_test=Y_t
            X_test, Y_test = pad_to_longest(X_test, itokens), pad_to_longest(Y_test, otokens)
        for it in range(config.its):
            out_length=config.out_length
            if config.out_rand:
                out_length=random.choice(range(1,100))
            Xs=[]
            Ys=[]
            for f_name in open("listclean.csv").readlines(): #Training/validation traces
                print (f_name)
                f=open("traces/CAN-Traces/p_"+f_name.strip()).read().split("\n")[1:]
                X=[f[i:i+config.in_length] for i in range(len(f)-(config.in_length+out_length))]
                Y=[f[i+config.in_length:i+config.in_length+out_length] for i in range(len(f)-(config.in_length+out_length))]
                Xs+=X
                Ys+=Y
            X=Xs
            Y=Ys
            X, Y = pad_to_longest(X, itokens), pad_to_longest(Y, otokens)
                
            print(X.shape, Y.shape)
            try:
                s2s.model.load_weights('model_long_{}.h5'.format(config.name+str(n)))
            except:
                pass
            start_time = time.time()
            if config.train:
                s2s.model.fit([X, Y], None, batch_size=512, epochs=30,
                             validation_split=0.05, 
                             callbacks=[TestCallback(), lr_scheduler])
                print (time.time()-start_time)
                s2s.model.save_weights('model_long_{}.h5'.format(config.name+str(n)))
            if config.test_flag:
                    print(X_test.shape, Y_test.shape)
                    preds=s2s.model.evaluate([X_test,Y_test])
                    out=open('results_model_long_{}.csv'.format(config.name+str(n)),'a+')
                    out.write(str(s2s.model.metrics_names)+"\n")
                    out.write(str(preds)+"\n")
                    out.close()
                    print(s2s.model.metrics_names)
                    print(preds)
            
