# Supplementary material for: Pay attention and you won’t lose it: a deep learning approach to sequence imputation
Source: PeerJ Comput Sci. 2019 Aug 12;5:e210. doi: 10.7717/peerj-cs.210 (PMC7924680; doi:10.7717/peerj-cs.210)
Supplement: Data S1 — Each line contains a separate PGN. Order of message arrival is preserved (i.e. message corresponding to PGN on line 2 arrived after message corresponding to PGN on line 1, but before the one on line 3). [file peerj-cs-05-210-s002.zip]

Archive with 20 entries (20 files):
- p_M2_dec_20-01.asc.csv
- p_M2_dec_20-02.asc.csv
- p_M2_dec_20-03.asc.csv
- p_M2_dec_20-04.asc.csv
- p_M2_dec_20-05.asc.csv
- p_M2_dec_20-06.asc.csv
- p_M2_dec_20-07.asc.csv
- p_M2_dec_20-08.asc.csv
- p_M2_dec_20-09.asc.csv
- p_M2_dec_20-10.asc.csv
- p_M2_dec_20-11.asc.csv
- p_M2_dec_20-12.asc.csv
- p_M2_dec_20-13.asc.csv
- p_M2_dec_20-14.asc.csv
- p_M2_dec_20-15.asc.csv
- p_M2_dec_20-16.asc.csv
- p_M2_dec_20-17.asc.csv
- p_M2_dec_20-18.asc.csv
- p_M2_dec_20-19.asc.csv
- p_M2_dec_20-20.asc.csv
