# Supplementary material for: Pay attention and you won’t lose it: a deep learning approach to sequence imputation
Source: PeerJ Comput Sci. 2019 Aug 12;5:e210. doi: 10.7717/peerj-cs.210 (PMC7924680; doi:10.7717/peerj-cs.210)
Supplement: Data S1 — Each line contains a separate PGN. Order of message arrival is preserved (i.e. message corresponding to PGN on line 2 arrived after message corresponding to PGN on line 1, but before the one on line 3). [file peerj-cs-05-210-s002.zip › p_M2_dec_20-03.asc.csv]

id
B0
320
B2
20
223
B4
25
22
23
B0
224
B2
2D0
2C4
340
20
B4
25
22
23
56F
2C1
B0
B2
2C6
20
223
B4
25
22
23
B0
224
B2
2C4
4C7
20
B4
4C1
25
22
23
2D0
B0
320
B2
2C1
20
223
B4
25
22
23
B0
224
B2
2C6
2C4
340
5D5
20
B4
25
22
23
B0
B2
2D0
20
223
B4
25
22
23
B0
224
B2
2C1
2C4
20
B4
25
22
23
2C6
B0
320
B2
20
223
25
B4
22
23
B0
224
B2
2C4
2D0
340
20
B4
25
22
23
2C1
B0
591
B2
2C6
20
223
B4
25
526
22
23
2C4
B0
224
B2
20
B4
25
22
23
2D0
B0
320
B2
3B2
2C1
20
223
B4
25
22
23
2C4
2C6
B0
224
B2
340
20
B4
25
22
23
B0
B2
2D0
20
223
B4
25
22
23
2C4
2C1
B0
224
B2
20
B4
25
2C6
22
23
B0
320
B2
5B8
20
223
B4
25
22
23
2C4
2D0
B0
224
B2
4CE
340
20
B4
25
2C1
22
23
B0
B2
2C6
20
223
B4
25
420
4C3
22
23
2C4
B0
224
B2
20
B4
25
2D0
22
23
B0
320
B2
2C1
20
223
25
B4
22
23
2C4
2C6
52C
B0
224
B2
340
20
B4
25
22
23
B0
B2
2D0
5C8
20
223
25
B4
22
23
5D2
2C4
2C1
5F8
B0
224
B2
2C6
20
B4
25
22
23
B0
320
B2
20
223
B4
25
22
23
2C4
2D0
B0
224
B2
340
2C1
20
B4
25
22
23
B0
B2
2C6
57A
20
223
B4
25
2C4
22
23
B0
224
B2
2D0
20
B4
25
22
23
B0
320
B2
2C1
20
223
B4
2C4
25
22
23
2C6
B0
224
B2
340
20
B4
25
22
23
B0
B2
2D0
2C4
20
223
B4
25
22
23
2C1
B0
224
B2
2C6
20
B4
25
22
23
B0
320
B2
2C4
20
223
B4
25
22
23
2D0
B0
224
B2
340
2C1
20
B4
25
22
23
5D7
2C6
B0
B2
2C4
20
223
B4
25
22
23
B0
224
B2
591
2D0
20
B4
25
22
23
B0
320
B2
2C1
2C4
20
223
B4
25
56F
22
23
2C6
B0
224
B2
3B2
340
20
B4
25
22
23
2D0
B0
B2
2C4
20
223
25
B4
22
23
2C1
B0
224
B2
2C6
20
B4
25
22
23
B0
320
B2
2C4
20
223
B4
25
5D5
2D0
22
23
B0
224
B2
340
2C1
20
B4
25
22
23
540
2C6
B0
B2
2C4
20
223
B4
25
22
23
B0
224
B2
2D0
20
B4
25
22
23
2C1
B0
320
B2
2C4
20
223
25
B4
2C6
22
23
B0
224
B2
340
20
B4
25
22
23
2D0
B0
B2
2C4
20
223
B4
25
2C1
22
23
B0
224
B2
2C6
20
B4
25
22
23
B0
320
B2
2C4
5D4
20
223
B4
25
2D0
22
23
57F
B0
224
B2
2C1
340
20
B4
25
22
23
2C6
B0
B2
2C4
20
223
25
B4
22
23
B0
224
B2
2D0
20
B4
25
22
23
2C1
2C4
B0
320
B2
526
2C6
20
223
B4
25
22
23
5CD
B0
224
B2
340
20
B4
25
22
23
2D0
2C4
B0
B2
2C1
20
223
B4
25
22
23
B0
224
B2
2C6
20
B4
25
22
23
2C4
B0
320
B2
2D0
20
223
B4
25
22
23
B0
224
B2
2C1
340
20
B4
25
22
23
2C6
2C4
B0
B2
20
223
B4
25
22
23
B0
224
B2
2D0
20
B4
25
22
23
2C1
2C4
B0
320
B2
591
2C6
20
223
25
B4
22
23
B0
224
B2
340
20
B4
25
22
23
2D0
2C4
B0
3B2
B2
2C1
583
20
223
B4
25
22
23
2C6
B0
224
B2
20
B4
25
22
23
2C4
B0
320
B2
56A
2D0
20
223
B4
25
22
23
4C6
2C1
B0
224
B2
340
20
B4
25
2C6
22
23
2C4
B0
B2
20
223
B4
25
22
23
2D0
B0
224
B2
20
B4
25
2C1
22
23
2C4
B0
320
B2
2C6
20
223
B4
25
22
23
B0
224
B2
340
20
B4
25
2D0
2C4
22
23
B0
B2
2C1
20
223
B4
25
22
23
2C6
B0
224
B2
20
B4
2C4
25
22
23
56F
B0
320
B2
2D0
423
20
223
B4
25
22
23
2C1
B0
224
B2
340
2C4
2C6
20
B4
25
22
23
B0
B2
20
223
B4
25
22
23
2D0
B0
224
B2
2C4
20
2C1
B4
25
22
23
5D5
B0
320
B2
2C6
20
223
B4
25
22
23
B0
224
B2
340
520
2C4
2D0
20
B4
25
22
23
B0
B2
2C1
20
223
25
B4
22
23
2C6
4C1
B0
224
B2
2C4
20
B4
25
22
23
B0
320
B2
2D0
20
223
25
B4
22
23
2C1
B0
224
B2
340
2C4
2C6
20
B4
25
22
23
B0
B2
20
223
B4
25
22
23
2D0
B0
224
B2
2C4
2C1
20
B4
25
22
23
4C7
2C6
B0
320
B2
20
223
25
B4
22
23
B0
224
B2
591
340
2C4
2D0
20
B4
25
22
23
B0
2C1
B2
20
223
B4
25
2C6
22
23
B0
224
B2
3B2
2C4
20
B4
25
22
23
2D0
B0
320
B2
20
223
B4
25
22
23
2C1
B0
224
B2
2C4
340
2C6
20
B4
25
22
23
B0
B2
20
223
25
B4
2D0
22
23
B0
224
B2
2C4
2C1
20
B4
25
22
23
2C6
B0
320
B2
20
223
25
B4
22
23
2C4
B0
224
B2
340
2D0
526
20
B4
25
22
23
2C1
B0
B2
20
223
25
B4
2C6
22
23
2C4
B0
224
B2
20
B4
25
22
23
2D0
B0
320
B2
4C3
20
223
25
B4
2C1
22
23
2C4
B0
224
B2
340
2C6
20
B4
25
22
23
B0
B2
2D0
20
223
B4
25
22
23
2C4
B0
224
B2
2C1
5B8
20
B4
25
22
23
2C6
B0
320
B2
20
223
B4
25
22
23
2C4
B0
224
B2
340
2D0
20
420
B4
25
22
23
2C1
B0
B2
2C6
20
223
B4
25
22
23
2C4
4CE
B0
224
B2
20
B4
25
22
23
2D0
52C
B0
320
B2
2C1
20
223
B4
25
22
23
2C4
B0
224
B2
2C6
340
5C8
20
B4
25
22
23
5D2
5F8
B0
B2
2D0
20
223
B4
25
22
23
2C4
56F
B0
224
B2
2C1
20
B4
25
22
23
2C6
B0
320
B2
20
223
25
B4
2C4
22
23
57A
B0
224
B2
2D0
340
20
B4
25
22
23
2C1
B0
591
B2
2C6
5D5
20
223
B4
25
2C4
22
23
B0
224
B2
20
B4
25
22
23
2D0
B0
320
B2
3B2
2C1
20
223
25
B4
2C4
22
23
2C6
B0
224
B2
340
20
B4
25
22
23
B0
B2
2D0
2C4
20
223
25
B4
22
23
2C1
B0
224
B2
20
B4
25
2C6
22
23
B0
320
B2
2C4
5D7
20
223
B4
25
22
23
2D0
B0
224
B2
340
20
B4
25
2C1
22
23
B0
B2
2C6
2C4
20
223
B4
25
22
23
B0
224
B2
20
B4
2D0
25
22
23
B0
320
B2
2C1
2C4
20
223
B4
25
22
23
2C6
340
B0
224
B2
20
B4
25
22
23
B0
B2
2D0
2C4
20
223
B4
25
22
23
2C1
B0
224
B2
2C6
20
B4
25
22
23
B0
320
B2
2C4
20
223
B4
25
22
23
2D0
540
340
B0
224
B2
20
2C1
B4
25
22
23
B0
B2
2C6
2C4
20
223
B4
25
22
23
B0
224
B2
2D0
20
B4
25
22
23
B0
320
B2
2C1
2C4
20
223
B4
25
22
23
2C6
340
B0
224
B2
20
B4
25
22
23
B0
B2
2D0
2C4
20
223
B4
25
22
23
2C1
B0
224
B2
5D4
2C6
20
B4
25
22
23
57F
B0
320
B2
2C4
20
223
25
B4
22
23
2D0
340
B0
224
B2
2C1
20
B4
25
22
23
2C4
B0
2C6
B2
20
223
25
B4
22
23
526
B0
224
B2
591
2D0
5CD
20
B4
25
22
23
2C4
B0
320
B2
2C1
20
223
B4
25
22
23
2C6
340
B0
224
B2
3B2
20
B4
25
22
23
2C4
2D0
B0
B2
20
223
B4
25
22
23
2C1
B0
224
B2
2C6
20
B4
25
22
23
2C4
B0
320
B2
20
223
B4
25
2D0
22
23
340
B0
224
B2
2C1
20
B4
56F
25
22
23
2C4
2C6
B0
B2
20
223
B4
25
22
23
B0
224
B2
2D0
20
B4
25
22
23
2C4
2C1
B0
320
B2
4C6
20
223
B4
2C6
25
22
23
5D5
340
B0
224
B2
20
583
B4
25
22
23
2C4
2D0
B0
B2
20
223
B4
25
2C1
22
23
56A
B0
224
B2
2C6
20
B4
25
22
23
2C4
B0
320
B2
20
223
B4
25
2D0
22
23
340
B0
224
B2
2C1
20
B4
25
22
23
2C4
2C6
B0
B2
5D4
20
223
B4
25
22
23
B0
224
B2
2D0
20
B4
25
2C4
22
23
2C1
B0
320
B2
2C6
20
223
25
B4
22
23
340
B0
224
B2
20
B4
25
2C4
22
23
2D0
B0
B2
4C1
2C1
20
223
25
B4
22
23
B0
224
B2
2C6
2C4
20
B4
25
22
23
423
B0
320
B2
2D0
20
223
25
B4
22
23
340
B0
224
B2
2C1
2C4
20
B4
25
22
23
2C6
B0
B2
20
223
B4
25
22
23
B0
224
B2
2D0
2C4
20
B4
25
22
23
2C1
B0
320
B2
591
2C6
20
223
B4
25
22
23
340
B0
224
B2
2C4
20
B4
25
22
23
2D0
B0
3B2
B2
2C1
20
223
25
B4
22
23
2C6
B0
224
B2
2C4
20
B4
25
22
23
B0
320
B2
4C7
2D0
20
223
25
B4
22
23
340
2C1
B0
224
B2
2C4
20
B4
25
2C6
22
23
B0
B2
20
223
25
B4
22
23
2D0
B0
224
B2
2C4
20
B4
25
2C1
22
23
B0
320
B2
2C6
20
223
B4
25
22
23
340
B0
224
B2
2C4
20
B4
2D0
25
22
23
B0
B2
2C1
20
223
B4
25
22
23
2C6
B0
224
B2
2C4
20
B4
25
22
23
B0
320
B2
2D0
20
223
B4
25
22
23
2C1
340
B0
224
B2
2C4
2C6
20
4C3
B4
25
22
23
B0
B2
20
223
B4
25
22
23
2D0
2C4
B0
224
B2
2C1
20
B4
25
22
23
B0
320
B2
2C6
526
20
223
B4
25
22
23
56F
340
2C4
B0
224
B2
2D0
20
B4
25
22
23
B0
B2
2C1
20
223
B4
25
22
23
2C6
2C4
B0
224
B2
20
B4
25
22
23
B0
320
B2
5D5
2D0
20
223
B4
25
22
23
2C1
2C4
340
B0
224
B2
2C6
20
B4
25
22
23
B0
B2
5B8
20
223
B4
25
22
23
2D0
2C4
B0
224
B2
2C1
20
B4
25
22
23
2C6
B0
320
B2
20
223
25
B4
420
22
23
2C4
340
B0
224
B2
591
2D0
20
B4
25
22
23
B0
B2
2C1
20
223
25
B4
2C6
22
23
2C4
52C
B0
224
B2
3B2
20
B4
25
22
23
2D0
B0
320
B2
5C8
20
223
B4
25
5D2
22
[truncated: 4,367 more rows]
