# Supplementary material for: Pay attention and you won’t lose it: a deep learning approach to sequence imputation
Source: PeerJ Comput Sci. 2019 Aug 12;5:e210. doi: 10.7717/peerj-cs.210 (PMC7924680; doi:10.7717/peerj-cs.210)
Supplement: Data S1 — Each line contains a separate PGN. Order of message arrival is preserved (i.e. message corresponding to PGN on line 2 arrived after message corresponding to PGN on line 1, but before the one on line 3). [file peerj-cs-05-210-s002.zip › p_M2_dec_20-04.asc.csv]

id
56F
20
223
25
B4
22
23
423
B0
224
B2
2D0
340
20
B4
25
22
23
2C4
2C1
B0
B2
2C6
20
223
B4
25
420
22
23
B0
224
B2
20
B4
25
2C4
22
23
2D0
5D5
B0
320
B2
2C1
20
223
B4
25
22
23
B0
224
B2
2C6
4CE
340
20
B4
25
2C4
22
23
B0
B2
2D0
20
223
25
B4
22
23
B0
224
B2
2C1
20
2C4
B4
25
22
23
2C6
B0
320
B2
20
223
B4
25
22
23
B0
224
B2
2D0
340
2C4
20
B4
25
22
23
2C1
B0
B2
2C6
20
223
B4
25
22
23
4C7
B0
224
B2
2C4
20
B4
25
22
23
2D0
B0
320
B2
2C1
20
223
B4
25
22
23
2C6
B0
224
B2
591
340
2C4
20
B4
25
22
23
B0
B2
2D0
20
223
B4
25
22
23
2C1
B0
224
B2
3B2
2C4
20
B4
25
2C6
22
23
B0
320
B2
5D2
20
223
B4
25
22
23
2D0
B0
224
B2
340
2C4
20
B4
25
2C1
22
23
B0
B2
2C6
20
223
25
B4
22
23
B0
224
B2
2C4
20
B4
25
2D0
22
23
B0
320
B2
2C1
20
223
B4
25
22
23
2C6
B0
224
B2
340
2C4
20
B4
25
22
23
B0
B2
2D0
20
223
B4
25
22
23
2C1
B0
224
B2
2C4
2C6
20
B4
25
22
23
B0
320
B2
20
223
B4
25
22
23
2D0
B0
224
B2
2C4
340
20
2C1
B4
25
22
23
5D4
B0
B2
2C6
20
223
B4
25
22
23
B0
224
B2
2C4
2D0
20
B4
25
22
23
B0
320
B2
2C1
20
223
B4
25
22
23
2C6
2C4
B0
224
B2
340
4C3
20
B4
25
22
23
B0
B2
2D0
20
223
B4
25
22
23
2C1
2C4
B0
224
B2
2C6
20
B4
25
22
23
B0
320
B2
20
223
B4
25
22
23
2D0
2C4
B0
224
B2
340
526
2C1
20
B4
25
22
23
2C6
B0
B2
20
223
25
B4
22
23
2C4
B0
224
B2
2D0
20
B4
25
583
22
23
56F
B0
2C1
B2
320
20
223
25
B4
2C6
22
23
2C4
B0
224
B2
340
20
B4
25
22
23
2D0
B0
591
B2
20
223
B4
25
22
23
2C1
2C4
B0
224
B2
5D5
2C6
20
B4
25
22
23
B0
320
B2
3B2
20
223
B4
25
2D0
22
23
2C4
B0
224
B2
340
4C6
2C1
20
B4
25
22
23
2C6
B0
B2
20
223
B4
5C8
25
2C4
22
23
B0
224
B2
2D0
20
B4
25
22
23
2C1
B0
320
B2
2C6
20
223
B4
25
2C4
22
23
B0
224
B2
340
20
B4
25
22
23
2D0
B0
B2
20
223
B4
25
2C1
2C4
22
23
B0
224
B2
2C6
20
B4
25
22
23
B0
320
B2
2D0
20
223
25
B4
2C4
22
23
340
B0
224
B2
2C1
20
B4
25
22
23
2C6
56A
B0
B2
2C4
20
223
25
B4
22
23
B0
224
B2
2D0
20
B4
25
22
23
2C1
B0
320
B2
2C4
2C6
20
223
25
B4
22
23
340
B0
224
B2
57F
20
B4
25
22
23
2D0
B0
B2
2C4
2C1
20
223
25
B4
22
23
B0
224
B2
2C6
20
B4
25
22
23
57A
B0
320
B2
2C4
2D0
20
223
25
B4
22
23
340
B0
224
B2
2C1
20
B4
25
22
23
2C6
B0
B2
2C4
20
223
B4
25
22
23
B0
224
B2
2D0
20
B4
25
22
23
2C1
B0
320
B2
2C4
2C6
20
223
B4
25
22
23
340
B0
224
B2
5D7
20
B4
25
22
23
2D0
B0
B2
2C4
2C1
20
223
B4
25
22
23
2C6
B0
224
B2
591
20
B4
25
22
23
B0
320
B2
2C4
2D0
20
223
B4
25
22
23
2C1
340
B0
224
B2
3B2
20
B4
25
2C6
22
23
B0
B2
2C4
20
223
B4
25
22
23
2D0
B0
224
B2
20
B4
25
2C1
22
23
B0
320
B2
2C4
2C6
20
223
B4
25
22
23
340
B0
224
B2
20
B4
25
2D0
22
23
2C4
B0
B2
2C1
20
223
25
B4
56F
22
23
2C6
B0
224
B2
520
20
B4
25
22
23
2C4
B0
320
B2
2D0
20
223
B4
25
22
23
2C1
340
B0
224
B2
4C1
2C6
20
B4
25
22
23
2C4
B0
B2
5D5
526
20
223
25
B4
22
23
2D0
B0
224
B2
20
2C1
B4
25
5B8
22
23
2C4
B0
320
B2
2C6
20
223
25
B4
22
23
340
B0
224
B2
2D0
20
B4
25
22
23
2C4
B0
B2
2C1
20
223
25
B4
22
23
2C6
B0
224
B2
20
B4
25
22
23
2C4
B0
320
B2
2D0
52C
5CD
540
20
223
25
B4
22
23
2C1
340
B0
224
B2
2C6
20
B4
25
22
23
2C4
B0
B2
5F8
20
223
B4
25
22
23
2D0
B0
224
B2
2C1
20
B4
25
22
23
2C4
B0
2C6
B2
320
423
20
223
B4
25
22
23
340
B0
224
B2
2D0
20
420
B4
25
2C4
22
23
B0
B2
2C1
20
223
B4
25
22
23
2C6
B0
224
B2
20
B4
25
2C4
22
23
2D0
B0
320
B2
591
20
223
B4
25
22
23
2C1
340
B0
224
B2
2C6
20
B4
2C4
25
22
23
B0
3B2
B2
20
223
B4
25
22
23
2D0
4C7
B0
224
B2
4CE
2C1
2C4
20
B4
25
22
23
2C6
B0
320
B2
20
223
25
B4
22
23
340
B0
224
B2
2D0
2C4
20
B4
25
22
23
2C1
B0
B2
20
223
25
B4
2C6
22
23
B0
224
B2
2C4
20
B4
25
22
23
2D0
B0
320
B2
20
223
25
B4
2C1
22
23
340
B0
224
B2
2C6
2C4
20
B4
25
22
23
B0
B2
20
223
25
B4
2D0
22
23
B0
224
B2
5D2
2C1
2C4
20
B4
25
22
23
2C6
B0
320
B2
20
223
25
B4
22
23
340
B0
224
B2
2D0
2C4
20
B4
25
22
23
2C1
B0
B2
2C6
20
223
B4
25
22
23
B0
224
B2
2C4
20
B4
25
22
23
2D0
B0
320
B2
2C1
20
223
B4
25
22
23
340
B0
224
B2
2C6
2C4
56F
20
B4
25
22
23
B0
B2
2D0
20
223
B4
25
4C3
22
23
B0
224
B2
2C1
2C4
20
B4
25
22
23
2C6
B0
320
B2
20
223
25
B4
22
23
5D5
340
5D4
B0
224
B2
2C4
2D0
20
B4
25
22
23
2C1
B0
B2
2C6
20
223
25
B4
22
23
2C4
B0
224
B2
20
B4
25
22
23
2D0
B0
320
B2
2C1
20
223
B4
25
22
23
340
2C4
2C6
B0
224
B2
591
20
B4
25
22
23
B0
B2
2D0
20
223
25
B4
22
23
2C4
2C1
B0
224
B2
3B2
20
B4
25
2C6
22
23
526
B0
320
B2
20
223
25
B4
22
23
2C4
340
2D0
B0
224
B2
20
B4
25
2C1
22
23
B0
B2
2C6
20
223
25
B4
583
22
23
2C4
B0
224
B2
20
B4
25
2D0
22
23
B0
320
B2
2C1
20
223
25
B4
22
23
2C4
4C6
2C6
340
B0
224
B2
20
B4
25
22
23
B0
B2
2D0
20
223
B4
25
22
23
2C4
2C1
B0
224
B2
2C6
20
B4
25
22
23
B0
320
B2
20
223
B4
25
2C4
22
23
2D0
340
B0
224
B2
5C8
2C1
20
B4
25
22
23
B0
B2
2C6
20
223
B4
25
2C4
22
23
B0
224
B2
2D0
20
B4
25
22
23
B0
320
B2
2C1
20
223
B4
2C4
25
22
23
2C6
340
B0
224
B2
20
B4
25
22
23
B0
B2
2D0
552
2C4
20
223
B4
25
22
23
2C1
B0
224
B2
2C6
20
B4
25
22
23
B0
320
B2
2C4
20
223
B4
25
22
23
2D0
340
B0
224
B2
56A
2C1
20
B4
25
22
23
2C6
B0
B2
2C4
20
223
25
B4
22
23
B0
224
B2
2D0
20
B4
25
22
23
B0
2C1
B2
320
57F
2C4
20
223
25
B4
2C6
22
23
340
B0
224
B2
20
B4
25
22
23
2D0
B0
591
B2
2C4
20
223
B4
25
57A
22
23
2C1
B0
224
B2
2C6
20
B4
25
22
23
B0
320
B2
3B2
2C4
56F
20
223
B4
25
2D0
22
23
340
B0
224
B2
2C1
20
B4
25
22
23
2C6
B0
B2
2C4
20
223
25
B4
22
23
B0
224
B2
2D0
20
B4
25
22
23
5D7
2C1
B0
320
B2
2C4
20
223
25
B4
2C6
5D5
22
23
340
B0
224
B2
20
B4
25
22
23
2D0
B0
B2
2C4
20
223
25
B4
2C1
22
23
B0
224
B2
2C6
20
B4
25
22
23
B0
320
B2
2C4
2D0
20
223
B4
25
4C1
22
23
340
B0
224
B2
2C1
20
B4
25
22
23
2C6
B0
2C4
B2
20
223
B4
25
22
23
B0
224
B2
2D0
20
B4
25
22
23
2C1
2C4
B0
320
B2
2C6
20
223
B4
25
22
23
340
B0
224
B2
20
B4
25
22
23
2D0
2C4
B0
B2
2C1
20
223
B4
25
22
23
B0
224
B2
2C6
20
B4
25
22
23
2C4
B0
320
B2
2D0
20
223
25
B4
22
23
340
B0
224
B2
2C1
526
20
B4
25
22
23
2C6
2C4
B0
B2
20
223
25
B4
5B8
22
23
B0
224
B2
2D0
20
B4
25
22
23
2C1
2C4
B0
320
B2
2C6
20
223
B4
25
22
23
340
B0
224
B2
20
B4
25
22
23
2D0
2C4
B0
B2
2C1
20
223
B4
25
22
23
5CD
2C6
B0
224
B2
591
52C
540
20
B4
25
22
23
2C4
B0
320
B2
2D0
20
223
B4
25
22
23
340
2C1
B0
224
B2
3B2
5F8
20
B4
2C6
25
22
23
2C4
B0
B2
20
223
B4
25
22
23
2D0
B0
224
B2
20
B4
25
2C1
2C4
22
23
B0
320
B2
423
2C6
20
223
B4
25
420
22
23
340
B0
224
B2
20
B4
25
2C4
2D0
22
23
B0
B2
2C1
20
223
B4
25
22
23
2C6
B0
224
B2
4C7
2C4
20
B4
25
22
23
B0
320
B2
2D0
20
223
25
B4
22
23
340
2C1
B0
224
B2
2C4
2C6
20
B4
25
22
23
B0
B2
20
223
25
B4
22
23
2D0
B0
224
B2
2C4
2C1
20
B4
25
56F
22
23
B0
320
B2
2C6
20
223
B4
25
22
23
340
4CE
B0
224
B2
2C4
2D0
20
B4
25
22
23
B0
B2
2C1
20
223
25
B4
22
23
2C6
B0
224
B2
5D5
2C4
20
B4
25
22
23
B0
320
B2
2D0
20
223
B4
25
22
23
340
2C1
B0
224
B2
2C4
2C6
20
B4
25
22
23
B0
B2
5D2
20
223
B4
25
22
23
2D0
B0
224
B2
2C4
2C1
20
B4
25
22
23
2C6
B0
320
B2
4C3
20
223
B4
25
22
23
340
520
B0
224
B2
2C4
2D0
20
B4
25
22
23
2C1
B0
B2
20
223
25
B4
2C6
22
23
B0
224
B2
2C4
20
B4
25
22
23
2D0
B0
320
B2
591
20
223
25
B4
22
23
2C1
340
B0
224
B2
[truncated: 3,531 more rows]
