# Supplementary material for: Pay attention and you won’t lose it: a deep learning approach to sequence imputation
Source: PeerJ Comput Sci. 2019 Aug 12;5:e210. doi: 10.7717/peerj-cs.210 (PMC7924680; doi:10.7717/peerj-cs.210)
Supplement: Data S1 — Each line contains a separate PGN. Order of message arrival is preserved (i.e. message corresponding to PGN on line 2 arrived after message corresponding to PGN on line 1, but before the one on line 3). [file peerj-cs-05-210-s002.zip › p_M2_dec_20-07.asc.csv]

id
20
223
25
B4
22
23
2C4
2D0
B0
224
B2
340
20
B4
25
2C1
22
23
B0
B2
2C6
20
223
25
B4
22
23
2C4
B0
224
B2
2D0
20
B4
25
22
23
57F
B0
320
B2
2C1
20
223
25
B4
4C1
2C4
22
23
2C6
B0
224
B2
340
20
B4
25
22
23
5B8
B0
B2
2D0
20
223
B4
2C4
25
22
23
2C1
B0
224
B2
2C6
20
B4
25
22
23
B0
320
B2
2C4
20
223
B4
25
22
23
2D0
B0
224
B2
2C1
340
20
B4
25
22
23
B0
B2
2C6
5CD
52C
2C4
20
223
B4
25
22
23
56A
B0
224
B2
2D0
20
B4
25
22
23
B0
320
B2
2C1
5F8
2C4
20
223
B4
25
22
23
2C6
B0
224
B2
340
20
B4
25
22
23
B0
2D0
B2
2C4
20
223
25
B4
22
23
2C1
B0
224
B2
2C6
20
B4
25
22
23
B0
320
B2
2C4
20
223
B4
25
22
23
2D0
B0
224
B2
2C1
340
20
B4
25
22
23
2C6
4CE
B0
B2
2C4
20
223
25
B4
22
23
B0
224
B2
2D0
526
20
B4
25
22
23
2C1
B0
320
B2
2C4
20
223
25
B4
2C6
22
23
B0
224
B2
340
20
B4
25
22
23
2D0
B0
B2
2C4
20
223
B4
25
2C1
22
23
B0
224
B2
591
2C6
20
B4
25
22
23
B0
320
B2
540
2C4
20
223
B4
25
2D0
420
22
23
B0
224
B2
3B2
2C1
340
20
B4
25
22
23
2C6
B0
B2
2C4
20
223
25
B4
22
23
B0
224
B2
2D0
20
B4
25
22
23
2C1
B0
320
B2
2C4
2C6
20
223
B4
25
22
23
B0
224
B2
4C3
56F
5D2
340
20
B4
25
22
23
2D0
2C4
B0
B2
20
223
B4
2C1
25
22
23
B0
224
B2
2C6
20
B4
25
22
23
2C4
B0
320
B2
4C7
2D0
20
223
B4
25
22
23
5D5
B0
224
B2
2C1
340
20
B4
25
22
23
2C6
520
2C4
B0
B2
20
223
B4
25
22
23
B0
224
B2
2D0
20
B4
25
22
23
2C1
2C4
B0
320
B2
2C6
20
223
25
B4
22
23
B0
224
B2
340
20
B4
25
22
23
2D0
2C4
B0
B2
2C1
20
223
25
B4
22
23
2C6
B0
224
B2
20
B4
25
22
23
2C4
B0
320
B2
2D0
20
223
25
B4
22
23
B0
224
B2
2C1
340
20
B4
25
2C6
22
23
2C4
B0
B2
20
223
25
B4
22
23
2D0
B0
224
B2
20
B4
25
22
23
2C1
2C4
B0
320
B2
2C6
20
223
25
B4
22
23
B0
224
B2
340
20
B4
25
2D0
22
23
2C4
B0
B2
2C1
20
223
B4
25
22
23
2C6
B0
224
B2
57A
20
B4
25
2C4
22
23
4C6
B0
320
B2
591
2D0
20
223
B4
25
22
23
2C1
B0
224
B2
340
20
2C4
B4
25
2C6
22
23
B0
3B2
B2
20
223
B4
25
22
23
2D0
B0
224
B2
2C4
20
B4
25
2C1
22
23
B0
320
B2
2C6
20
223
B4
25
22
23
B0
224
B2
340
2C4
20
2D0
B4
25
22
23
B0
B2
2C1
20
223
B4
25
22
23
2C6
B0
224
B2
423
2C4
20
B4
25
22
23
5C8
B0
320
B2
2D0
20
223
25
B4
22
23
2C1
B0
224
B2
2C4
340
2C6
20
B4
25
22
23
B0
B2
20
223
25
B4
22
23
2D0
B0
224
B2
2C4
2C1
20
B4
25
22
23
B0
320
B2
2C6
20
223
B4
25
22
23
526
B0
224
B2
2C4
340
2D0
20
B4
25
22
23
B0
B2
2C1
20
223
B4
25
22
23
2C6
B0
224
B2
2C4
20
B4
25
22
23
B0
2D0
B2
320
56F
20
223
25
B4
22
23
2C1
B0
224
B2
2C4
2C6
340
20
B4
25
22
23
B0
B2
20
223
25
B4
22
23
2D0
B0
224
B2
2C4
2C1
20
5D5
B4
25
22
23
2C6
B0
320
B2
20
223
B4
25
22
23
B0
224
B2
2C4
583
2D0
340
20
B4
25
22
23
2C1
B0
B2
20
223
25
B4
2C6
22
23
2C4
B0
224
B2
20
B4
25
22
23
2D0
B0
320
B2
20
223
B4
25
2C1
22
23
2C4
B0
224
B2
591
2C6
340
20
B4
25
22
23
5D7
B0
B2
20
223
B4
2D0
25
22
23
2C4
B0
224
B2
3B2
2C1
20
B4
25
22
23
2C6
B0
320
B2
20
223
B4
25
22
23
2C4
B0
224
B2
2D0
340
20
B4
25
22
23
2C1
B0
B2
2C6
20
223
B4
25
22
23
2C4
B0
224
B2
20
B4
25
22
23
2D0
4C1
B0
320
B2
2C1
20
223
B4
25
22
23
2C4
B0
224
B2
2C6
340
20
B4
25
22
23
B0
B2
2D0
20
223
B4
25
22
23
2C4
5D4
B0
224
B2
2C1
20
B4
25
22
23
2C6
B0
320
B2
20
223
B4
25
22
23
2C4
B0
224
B2
2D0
340
20
B4
25
22
23
2C1
B0
B2
2C6
20
223
25
B4
2C4
22
23
57F
B0
224
B2
20
B4
25
22
23
2D0
B0
320
B2
2C1
20
223
B4
25
2C4
22
23
5B8
2C6
B0
224
B2
340
20
B4
25
22
23
B0
B2
2D0
20
223
25
B4
2C4
22
23
B0
224
B2
2C1
20
B4
25
2C6
22
23
B0
320
B2
2C4
20
223
25
B4
22
23
2D0
5CD
B0
224
B2
52C
340
20
B4
25
56A
22
23
2C1
B0
B2
2C6
2C4
20
223
B4
25
22
23
B0
224
B2
5F8
20
B4
25
2D0
22
23
B0
320
B2
2C1
2C4
20
223
B4
25
22
23
2C6
B0
224
B2
340
20
B4
25
22
23
B0
591
B2
2D0
2C4
20
223
B4
25
22
23
2C1
B0
224
B2
56F
20
2C6
B4
25
22
23
B0
320
B2
3B2
2C4
20
223
B4
25
22
23
2D0
B0
224
B2
340
20
B4
25
2C1
22
23
B0
B2
2C6
2C4
526
5D5
20
223
B4
25
22
23
B0
224
B2
2D0
20
B4
25
22
23
4CE
B0
320
B2
2C1
2C4
20
223
B4
25
22
23
2C6
B0
224
B2
340
20
B4
25
22
23
B0
B2
2D0
2C4
20
223
B4
25
4C3
22
23
2C1
B0
224
B2
540
2C6
20
420
25
B4
22
23
B0
320
B2
2C4
20
223
25
B4
22
23
2D0
B0
224
B2
340
2C1
20
B4
25
22
23
B0
B2
2C4
2C6
20
223
25
B4
22
23
B0
224
B2
2D0
20
B4
25
22
23
2C4
B0
320
B2
2C1
5D2
4C7
20
223
B4
25
22
23
2C6
B0
224
B2
340
20
B4
25
22
23
2C4
B0
B2
2D0
20
223
25
B4
22
23
2C1
B0
224
B2
2C6
20
B4
25
22
23
2C4
B0
320
B2
20
223
B4
25
22
23
2D0
B0
224
B2
340
2C1
20
B4
25
22
23
2C4
2C6
B0
B2
20
223
B4
25
22
23
B0
224
B2
2D0
20
B4
25
22
23
2C4
2C1
B0
320
B2
20
223
B4
25
2C6
22
23
B0
224
B2
340
20
B4
25
22
23
2C4
2D0
B0
B2
20
223
B4
25
2C1
22
23
B0
224
B2
591
2C6
20
B4
25
22
23
2C4
B0
320
B2
20
223
B4
25
2D0
22
23
B0
224
B2
3B2
340
2C1
20
B4
25
22
23
2C4
2C6
B0
B2
20
223
25
B4
22
23
B0
224
B2
2D0
4C6
20
B4
25
2C4
22
23
2C1
B0
320
B2
2C6
20
223
25
B4
22
23
B0
224
B2
340
20
B4
25
2C4
22
23
2D0
B0
B2
57A
20
223
25
B4
2C1
22
23
B0
224
B2
2C6
20
B4
25
2C4
22
23
B0
320
B2
2D0
20
223
B4
25
22
23
B0
224
B2
2C1
340
2C4
20
B4
25
22
23
2C6
B0
B2
56F
20
223
25
B4
22
23
B0
224
B2
2D0
2C4
20
B4
25
22
23
2C1
B0
320
B2
2C6
20
223
B4
25
22
23
B0
224
B2
340
2C4
5D5
20
B4
25
22
23
2D0
B0
B2
2C1
20
223
B4
25
5C8
22
23
423
2C6
B0
224
B2
2C4
20
B4
25
22
23
B0
320
B2
2D0
20
223
25
B4
22
23
B0
224
B2
2C1
340
2C4
20
B4
25
2C6
22
23
B0
B2
20
223
B4
25
22
23
2D0
B0
224
B2
2C4
20
B4
25
22
23
2C1
526
B0
320
B2
2C6
20
223
B4
25
22
23
B0
224
B2
340
2C4
20
B4
25
2D0
22
23
B0
B2
2C1
20
223
B4
25
22
23
2C6
B0
224
B2
2C4
20
B4
25
22
23
B0
320
B2
591
2D0
20
223
B4
25
22
23
2C1
B0
224
B2
2C4
340
2C6
20
B4
25
22
23
B0
3B2
B2
20
223
B4
25
22
23
2D0
520
B0
224
B2
2C4
20
B4
2C1
25
22
23
B0
320
B2
583
2C6
20
223
B4
25
22
23
2C4
B0
224
B2
340
2D0
20
B4
25
22
23
B0
B2
2C1
20
223
25
B4
22
23
2C6
2C4
B0
224
B2
4C1
20
B4
25
22
23
B0
320
B2
2D0
5D7
20
223
25
B4
22
23
2C1
2C4
B0
224
B2
340
2C6
20
B4
25
22
23
B0
B2
20
223
25
B4
22
23
2D0
2C4
B0
224
B2
2C1
20
B4
25
22
23
B0
320
B2
2C6
20
223
25
B4
22
23
2C4
B0
224
B2
340
2D0
20
B4
25
22
23
B0
B2
2C1
20
223
25
B4
22
23
2C6
2C4
B0
224
B2
20
B4
25
22
23
B0
2D0
B2
320
20
223
B4
25
22
23
2C1
2C4
B0
224
B2
340
2C6
20
B4
25
22
23
5D4
B0
B2
20
223
B4
25
22
23
2C4
2D0
B0
224
B2
2C1
20
B4
25
22
23
2C6
B0
320
B2
20
223
B4
25
2C4
22
23
B0
224
B2
340
56F
2D0
20
B4
25
22
23
57F
2C1
B0
B2
20
223
B4
25
2C4
2C6
22
23
B0
224
B2
20
B4
25
5B8
22
23
2D0
B0
320
B2
20
223
B4
25
2C4
2C1
22
23
5D5
B0
224
B2
340
591
2C6
20
B4
25
22
23
B0
B2
2C4
20
223
B4
25
2D0
22
23
B0
224
B2
3B2
2C1
20
B4
25
22
23
2C6
5CD
B0
320
B2
52C
2C4
20
223
25
B4
56A
22
23
B0
224
B2
340
2D0
20
B4
25
22
23
2C1
B0
B2
5F8
2C4
2C6
20
223
B4
25
22
23
B0
224
B2
20
B4
25
22
23
2D0
B0
320
B2
2C4
20
223
B4
25
2C1
22
23
B0
224
B2
340
2C6
20
B4
25
22
23
B0
B2
2C4
2D0
20
223
B4
25
22
23
B0
224
B2
2C1
20
B4
25
22
23
2C6
B0
320
B2
4C3
2C4
20
223
25
B4
22
23
B0
224
B2
340
2D0
526
20
B4
25
22
23
2C1
B0
B2
2C4
2C6
20
223
B4
25
22
23
B0
224
B2
20
B4
25
22
23
2D0
B0
320
B2
2C4
2C1
20
223
B4
25
22
23
2C6
B0
224
B2
[truncated: 5,250 more rows]
