# Supplementary material for: Pay attention and you won’t lose it: a deep learning approach to sequence imputation
Source: PeerJ Comput Sci. 2019 Aug 12;5:e210. doi: 10.7717/peerj-cs.210 (PMC7924680; doi:10.7717/peerj-cs.210)
Supplement: Data S1 — Each line contains a separate PGN. Order of message arrival is preserved (i.e. message corresponding to PGN on line 2 arrived after message corresponding to PGN on line 1, but before the one on line 3). [file peerj-cs-05-210-s002.zip › p_M2_dec_20-08.asc.csv]

id
2C1
B0
224
B2
2C6
20
B4
25
22
23
B0
320
B2
2C4
20
223
B4
25
22
23
2D0
B0
224
B2
5D5
2C1
20
B4
25
22
23
5D2
2C6
B0
B2
2C4
340
20
223
B4
25
22
23
B0
224
B2
2D0
20
B4
25
22
23
B0
2C1
B2
320
2C4
20
223
B4
25
2C6
22
23
B0
224
B2
20
B4
25
22
23
2D0
B0
B2
2C4
340
20
223
B4
25
22
23
2C1
B0
224
B2
2C6
20
B4
25
22
23
B0
2C4
B2
320
20
223
B4
25
2D0
22
23
B0
224
B2
2C1
20
B4
25
22
23
2C6
2C4
B0
B2
340
20
223
B4
25
22
23
B0
224
B2
2D0
20
B4
25
22
23
2C1
2C4
B0
320
B2
20
223
B4
25
2C6
22
23
B0
224
B2
20
B4
25
22
23
2D0
2C4
B0
B2
340
20
223
B4
25
2C1
22
23
B0
224
B2
2C6
20
B4
25
22
23
2C4
B0
320
B2
20
223
B4
25
2D0
22
23
B0
224
B2
2C1
20
B4
25
22
23
57A
2C4
2C6
B0
591
B2
340
20
223
25
B4
22
23
4CE
B0
224
B2
2D0
20
B4
25
22
23
2C4
2C1
B0
320
B2
3B2
2C6
20
223
25
B4
22
23
B0
224
B2
20
B4
25
22
23
2C4
2D0
B0
B2
340
2C1
20
223
B4
25
22
23
B0
224
B2
2C6
20
B4
25
22
23
2C4
B0
320
B2
2D0
20
223
B4
25
22
23
B0
224
B2
2C1
20
B4
25
2C4
22
23
2C6
B0
B2
340
20
223
B4
4C3
25
22
23
B0
224
B2
2D0
20
B4
2C4
25
22
23
2C1
B0
320
B2
5C8
2C6
20
223
B4
25
22
23
B0
224
B2
2C4
20
B4
25
22
23
2D0
B0
B2
526
340
2C1
20
223
B4
25
22
23
2C6
B0
224
B2
2C4
20
B4
25
22
23
B0
320
B2
2D0
20
223
25
B4
22
23
56F
2C1
B0
224
B2
2C4
20
B4
25
2C6
22
23
B0
B2
340
20
223
B4
25
22
23
2D0
B0
224
B2
2C4
20
B4
25
2C1
22
23
B0
320
B2
2C6
5D7
20
223
B4
25
22
23
B0
224
B2
5D5
2C4
20
B4
25
2D0
22
23
B0
B2
340
2C1
20
223
25
B4
22
23
2C6
B0
224
B2
2C4
20
B4
25
22
23
B0
320
B2
2D0
20
223
B4
25
22
23
2C1
B0
224
B2
2C4
2C6
20
B4
25
22
23
B0
B2
340
20
223
B4
25
22
23
2D0
B0
224
B2
591
2C4
20
B4
2C1
25
22
23
B0
320
B2
583
2C6
20
223
B4
25
22
23
B0
224
B2
3B2
2C4
2D0
20
B4
25
22
23
B0
B2
2C1
340
20
223
B4
25
22
23
2C6
B0
224
B2
2C4
20
B4
25
22
23
B0
320
B2
2D0
20
223
B4
25
22
23
2C1
B0
224
B2
2C4
2C6
20
B4
25
22
23
B0
B2
340
20
223
B4
25
22
23
2D0
2C4
B0
224
B2
2C1
20
B4
25
22
23
B0
2C6
B2
320
20
223
B4
25
22
23
423
2C4
B0
224
B2
2D0
4C6
20
B4
25
22
23
B0
B2
2C1
340
20
223
B4
25
22
23
2C6
2C4
B0
224
B2
5CD
20
B4
25
22
23
B0
2D0
B2
320
20
223
25
B4
22
23
2C1
2C4
B0
224
B2
2C6
20
B4
25
22
23
B0
B2
340
20
223
25
B4
22
23
2D0
2C4
5D4
B0
224
B2
56A
2C1
20
B4
25
22
23
2C6
B0
320
B2
20
223
25
B4
22
23
2C4
B0
224
B2
5B8
2D0
20
B4
25
22
23
2C1
B0
B2
57F
340
20
223
B4
2C6
25
22
23
2C4
B0
224
B2
20
B4
25
22
23
2D0
B0
320
B2
20
223
B4
25
2C1
22
23
2C4
B0
224
B2
2C6
20
B4
25
22
23
52C
B0
B2
340
20
223
25
B4
2D0
2C4
22
23
B0
224
B2
2C1
20
B4
25
22
23
5F8
2C6
56F
B0
320
B2
591
20
223
25
B4
2C4
22
23
B0
224
B2
4C7
2D0
20
B4
25
22
23
2C1
B0
3B2
B2
340
2C6
4C1
20
223
B4
25
2C4
22
23
B0
224
B2
5D5
20
B4
25
526
22
23
2D0
B0
320
B2
2C1
2C4
20
223
B4
25
22
23
B0
224
B2
2C6
20
B4
520
25
22
23
B0
B2
340
2D0
2C4
20
223
B4
25
22
23
B0
224
B2
2C1
20
B4
25
22
23
2C6
B0
320
B2
2C4
20
223
B4
25
22
23
B0
224
B2
2D0
20
B4
25
22
23
2C1
B0
B2
340
2C4
2C6
20
223
B4
25
22
23
B0
224
B2
20
B4
25
540
22
23
2D0
B0
320
B2
2C4
2C1
20
223
B4
25
22
23
2C6
B0
224
B2
20
420
B4
25
22
23
B0
B2
340
2C4
2D0
20
223
B4
25
22
23
2C1
B0
224
B2
20
B4
25
2C6
22
23
B0
320
B2
2C4
20
223
B4
25
22
23
5D2
2D0
B0
224
B2
20
B4
25
2C1
22
23
B0
340
B2
2C4
2C6
20
223
B4
25
22
23
B0
224
B2
20
B4
25
2D0
22
23
B0
320
B2
2C4
2C1
20
223
B4
25
22
23
2C6
B0
224
B2
20
B4
25
22
23
B0
2C4
B2
340
2D0
20
223
B4
25
22
23
2C1
B0
224
B2
2C6
20
B4
25
22
23
2C4
B0
320
B2
20
223
B4
25
22
23
2D0
B0
224
B2
591
2C1
20
B4
25
22
23
2C4
340
B0
B2
2C6
20
223
B4
25
22
23
B0
224
B2
3B2
2D0
20
B4
25
22
23
2C4
B0
320
B2
2C1
20
223
B4
25
22
23
2C6
B0
224
B2
20
B4
25
22
23
2C4
340
B0
B2
2D0
20
223
B4
25
22
23
2C1
B0
224
B2
2C6
20
B4
25
22
23
2C4
B0
320
B2
57A
20
223
B4
25
22
23
2D0
B0
224
B2
2C1
20
B4
25
22
23
2C4
2C6
340
B0
B2
20
223
B4
25
22
23
56F
B0
224
B2
2D0
20
B4
25
22
23
2C4
B0
2C1
B2
320
4C3
20
223
B4
25
2C6
22
23
4CE
B0
224
B2
20
B4
25
22
23
2C4
2D0
340
B0
B2
5D5
20
223
B4
25
22
23
2C1
B0
224
B2
2C6
20
B4
25
2C4
22
23
B0
320
B2
20
223
B4
25
2D0
22
23
B0
224
B2
2C1
20
B4
2C4
25
22
23
2C6
340
B0
B2
20
223
B4
25
22
23
B0
224
B2
5C8
2D0
2C4
20
B4
25
22
23
2C1
B0
320
B2
20
223
B4
2C6
25
22
23
B0
224
B2
526
2C4
20
B4
25
22
23
2D0
340
B0
B2
20
223
B4
25
2C1
22
23
B0
224
B2
2C6
2C4
20
B4
25
22
23
B0
320
B2
20
223
B4
25
2D0
22
23
B0
224
B2
2C1
2C4
20
B4
25
22
23
2C6
340
B0
591
B2
20
223
B4
25
22
23
B0
224
B2
2D0
2C4
20
B4
25
5D7
22
23
2C1
B0
320
B2
3B2
2C6
20
223
25
B4
22
23
B0
224
B2
2C4
20
B4
25
22
23
2D0
340
B0
B2
2C1
20
223
B4
25
22
23
B0
224
B2
2C6
2C4
20
B4
25
22
23
B0
320
B2
2D0
20
223
B4
25
22
23
B0
224
B2
2C1
2C4
20
B4
25
22
23
2C6
340
B0
B2
20
223
25
B4
22
23
B0
224
B2
2D0
583
2C4
20
B4
25
22
23
2C1
B0
320
B2
2C6
20
223
25
B4
22
23
B0
224
B2
2C4
20
B4
25
22
23
2D0
340
B0
B2
2C1
20
223
B4
25
22
23
2C6
B0
224
B2
2C4
20
B4
25
22
23
B0
320
B2
2D0
20
223
B4
25
22
23
2C1
B0
224
B2
2C4
4C6
20
B4
25
2C6
22
23
340
B0
B2
20
223
B4
25
22
23
2D0
2C4
B0
224
B2
20
B4
25
22
23
2C1
B0
320
B2
2C6
20
223
B4
423
25
22
23
2C4
B0
224
B2
553
20
B4
25
2D0
22
23
340
B0
B2
2C1
20
223
B4
25
22
23
2C4
2C6
B0
224
B2
20
B4
25
22
23
B0
320
B2
56F
2D0
20
223
B4
25
22
23
5CD
2C4
2C1
B0
224
B2
5D5
2C6
20
B4
25
22
23
5D4
340
B0
B2
20
223
25
B4
22
23
2C4
2D0
B0
224
B2
591
56A
20
2C1
B4
25
22
23
B0
320
B2
5B8
2C6
20
223
B4
25
22
23
2C4
57F
B0
224
B2
3B2
2D0
20
B4
25
22
23
340
4C1
B0
B2
2C1
20
223
B4
25
22
23
2C4
2C6
B0
224
B2
20
B4
25
22
23
B0
320
B2
2D0
20
223
B4
25
2C4
22
23
52C
2C1
B0
224
B2
2C6
4C7
20
B4
25
22
23
340
B0
B2
20
223
B4
25
2C4
22
23
5F8
2D0
B0
224
B2
2C1
20
B4
25
22
23
2C6
B0
320
B2
2C4
20
223
B4
25
22
23
B0
224
B2
2D0
20
B4
25
22
23
340
B0
B2
2C1
526
2C4
20
223
25
B4
2C6
22
23
B0
224
B2
20
B4
25
22
23
2D0
B0
320
B2
2C4
20
223
25
B4
22
23
2C1
B0
224
B2
2C6
20
B4
25
22
23
340
B0
B2
2C4
20
223
B4
25
2D0
22
23
B0
224
B2
2C1
20
B4
25
22
23
2C6
B0
320
B2
2C4
20
223
25
B4
22
23
B0
224
B2
2D0
20
B4
25
22
23
340
2C1
B0
B2
2C4
20
223
25
B4
2C6
540
22
23
B0
224
B2
20
B4
25
22
23
2D0
B0
320
B2
2C4
20
223
25
B4
420
2C1
22
23
B0
224
B2
2C6
20
B4
25
22
23
340
B0
B2
2C4
20
223
B4
2D0
25
22
23
B0
224
B2
2C1
20
B4
25
22
23
5D2
2C6
B0
320
B2
591
2C4
20
223
B4
25
22
23
B0
224
B2
2D0
20
B4
25
22
23
2C1
340
B0
3B2
B2
2C4
2C6
20
223
B4
25
22
23
B0
224
B2
20
B4
25
22
23
2D0
B0
320
B2
2C4
2C1
20
223
B4
25
22
23
56F
B0
224
B2
2C6
20
B4
25
22
23
340
2C4
B0
B2
2D0
20
223
B4
25
22
23
B0
224
B2
2C1
20
B4
25
22
23
2C6
2C4
B0
320
B2
5D5
20
223
B4
25
22
23
B0
224
B2
2D0
20
B4
25
22
23
2C1
340
2C4
B0
B2
2C6
20
223
25
B4
22
23
B0
224
B2
20
B4
25
22
23
2D0
2C4
B0
320
B2
2C1
20
223
25
B4
22
23
2C6
B0
224
B2
20
4C3
25
B4
22
23
2C4
340
B0
B2
2D0
20
223
B4
25
22
23
B0
224
B2
2C1
57A
20
B4
25
2C6
22
23
2C4
B0
320
B2
20
223
25
B4
22
23
5D4
2D0
B0
224
B2
20
B4
25
22
23
2C1
2C4
340
B0
B2
2C6
20
223
B4
25
22
23
B0
224
B2
20
B4
25
2D0
22
23
2C4
B0
320
B2
2C1
520
[truncated: 4,613 more rows]
