# Supplementary material for: Pay attention and you won’t lose it: a deep learning approach to sequence imputation
Source: PeerJ Comput Sci. 2019 Aug 12;5:e210. doi: 10.7717/peerj-cs.210 (PMC7924680; doi:10.7717/peerj-cs.210)
Supplement: Data S1 — Each line contains a separate PGN. Order of message arrival is preserved (i.e. message corresponding to PGN on line 2 arrived after message corresponding to PGN on line 1, but before the one on line 3). [file peerj-cs-05-210-s002.zip › p_M2_dec_20-10.asc.csv]

id
20
340
B4
25
22
23
2C4
2C1
B0
591
B2
2C6
20
223
B4
25
22
23
B0
224
B2
20
B4
25
22
23
2C4
2D0
B0
320
B2
3B2
57F
2C1
20
223
25
B4
22
23
B0
224
B2
2C6
340
20
B4
25
2C4
22
23
B0
B2
2D0
20
223
25
B4
22
23
B0
224
B2
2C1
20
B4
25
2C4
22
23
2C6
B0
320
B2
20
223
25
B4
22
23
B0
224
B2
2D0
2C4
340
20
B4
25
22
23
2C1
B0
B2
2C6
20
223
B4
25
22
23
B0
224
B2
2C4
20
B4
25
22
23
2D0
B0
320
B2
2C1
20
223
B4
25
22
23
2C6
B0
224
B2
2C4
340
20
B4
25
5D7
22
23
B0
B2
2D0
20
223
B4
25
22
23
B0
224
B2
2C1
2C4
20
540
B4
25
2C6
22
23
B0
320
B2
20
223
B4
25
22
23
2D0
B0
224
B2
2C4
340
20
420
B4
25
22
23
2C1
5D2
B0
B2
2C6
20
223
B4
25
22
23
B0
224
B2
2C4
20
B4
25
2D0
22
23
56F
B0
320
B2
2C1
20
223
B4
25
22
23
2C6
B0
224
B2
2C4
340
20
B4
25
22
23
B0
B2
2D0
20
223
25
B4
22
23
2C1
B0
224
B2
4C3
2C4
5D5
2C6
20
B4
25
22
23
57A
B0
320
B2
20
223
B4
25
22
23
2D0
B0
224
B2
2C4
340
20
B4
25
2C1
22
23
B0
B2
2C6
20
223
25
B4
22
23
B0
224
B2
591
2C4
2D0
20
B4
25
22
23
B0
320
B2
2C1
20
223
B4
25
22
23
2C6
B0
224
B2
2C4
3B2
340
20
B4
25
22
23
B0
B2
2D0
20
223
B4
25
22
23
2C1
2C4
B0
224
B2
2C6
20
B4
25
22
23
B0
320
B2
20
223
B4
25
22
23
5CD
2D0
2C4
B0
224
B2
2C1
340
20
B4
25
22
23
526
B0
B2
2C6
20
223
B4
25
22
23
2C4
B0
224
B2
2D0
20
B4
25
22
23
B0
320
B2
2C1
20
223
B4
25
22
23
2C6
2C4
B0
224
B2
340
20
B4
25
22
23
B0
B2
2D0
20
223
B4
25
22
23
2C1
2C4
B0
224
B2
4C7
2C6
20
B4
25
22
23
B0
320
B2
20
223
25
B4
22
23
2D0
2C4
B0
224
B2
4CE
2C1
340
20
B4
25
22
23
2C6
B0
B2
20
223
25
B4
22
23
2C4
B0
224
B2
2D0
20
B4
25
22
23
5C8
2C1
B0
320
B2
20
223
B4
2C6
25
2C4
22
23
B0
224
B2
340
20
B4
25
22
23
2D0
B0
B2
20
223
B4
25
2C1
2C4
22
23
B0
224
B2
2C6
20
B4
25
22
23
B0
320
B2
2D0
20
223
25
B4
2C4
22
23
520
B0
224
B2
2C1
340
20
B4
25
22
23
2C6
B0
B2
2C4
20
223
25
B4
22
23
56A
B0
224
B2
2D0
20
B4
25
22
23
2C1
B0
320
B2
591
2C4
2C6
20
223
25
B4
22
23
B0
224
B2
340
20
B4
25
22
23
2D0
B0
3B2
B2
2C4
2C1
20
223
B4
25
22
23
56F
B0
224
B2
2C6
20
B4
25
22
23
B0
320
B2
2C4
2D0
20
223
25
B4
22
23
B0
224
B2
2C1
340
20
B4
25
22
23
2C6
B0
B2
5D5
2C4
20
223
B4
25
22
23
B0
224
B2
2D0
20
B4
25
22
23
4C1
2C1
B0
320
B2
2C4
2C6
20
223
B4
25
22
23
B0
224
B2
340
20
B4
25
22
23
2D0
B0
B2
2C4
2C1
20
223
B4
25
22
23
2C6
B0
224
B2
20
B4
25
22
23
B0
320
B2
2C4
2D0
20
223
B4
25
22
23
2C1
B0
224
B2
340
20
B4
25
2C6
22
23
4C6
B0
B2
2C4
20
223
B4
25
22
23
2D0
B0
224
B2
20
B4
25
2C1
22
23
B0
320
B2
2C4
2C6
20
223
25
B4
22
23
B0
224
B2
340
583
20
B4
25
2D0
22
23
2C4
B0
B2
2C1
20
223
25
B4
22
23
2C6
B0
224
B2
20
B4
25
22
23
2C4
B0
320
B2
2D0
20
223
25
B4
22
23
2C1
B0
224
B2
340
2C6
20
B4
25
22
23
2C4
B0
B2
20
223
25
B4
22
23
2D0
B0
224
B2
526
20
2C1
B4
25
22
23
2C4
B0
320
B2
5D4
2C6
20
223
25
B4
22
23
5B8
B0
224
B2
591
340
2D0
20
B4
25
22
23
2C4
B0
B2
2C1
20
223
B4
25
22
23
2C6
B0
224
B2
3B2
20
B4
25
22
23
2C4
B0
320
B2
2D0
20
223
B4
25
22
23
2C1
B0
224
B2
340
2C6
423
20
B4
52C
25
22
23
2C4
B0
B2
20
223
B4
25
22
23
2D0
B0
224
B2
2C1
5F8
20
B4
25
22
23
2C4
2C6
B0
320
B2
20
223
B4
25
22
23
B0
224
B2
340
2D0
20
B4
25
2C4
22
23
B0
B2
2C1
20
223
B4
25
22
23
2C6
57F
B0
224
B2
20
B4
25
2C4
22
23
2D0
B0
320
B2
20
223
B4
25
22
23
2C1
B0
224
B2
2C6
340
20
B4
25
2C4
22
23
56F
B0
B2
20
223
25
B4
22
23
2D0
B0
224
B2
2C1
2C4
20
B4
25
22
23
2C6
B0
320
B2
20
223
25
B4
22
23
B0
224
B2
2D0
340
2C4
20
B4
25
22
23
5D5
2C1
B0
B2
20
223
25
B4
2C6
22
23
B0
224
B2
2C4
20
B4
25
22
23
2D0
B0
320
B2
5D7
20
223
25
B4
2C1
22
23
B0
224
B2
2C6
340
2C4
20
B4
25
22
23
B0
B2
540
20
223
B4
2D0
25
22
23
B0
224
B2
2C1
2C4
20
B4
25
22
23
2C6
B0
320
B2
20
223
B4
420
25
4C3
5D2
22
23
B0
224
B2
2D0
2C4
340
20
B4
25
22
23
2C1
B0
591
B2
2C6
20
223
B4
25
22
23
B0
224
B2
2C4
20
B4
25
22
23
2D0
B0
320
B2
3B2
2C1
20
223
B4
25
22
23
B0
224
B2
2C6
2C4
340
20
B4
25
22
23
B0
B2
57A
2D0
20
223
B4
25
22
23
B0
224
B2
2C1
2C4
20
B4
25
22
23
2C6
B0
320
B2
20
223
25
B4
22
23
B0
224
B2
2D0
2C4
340
20
B4
25
22
23
2C1
B0
B2
2C6
20
223
25
B4
22
23
B0
224
B2
2C4
20
B4
25
22
23
2D0
B0
320
B2
2C1
20
223
25
B4
22
23
2C4
2C6
B0
224
B2
340
20
B4
25
22
23
B0
B2
2D0
20
223
25
B4
22
23
2C4
B0
224
B2
2C1
5CD
20
B4
25
2C6
22
23
B0
320
B2
20
223
B4
526
25
22
23
2C4
2D0
B0
224
B2
340
20
B4
25
22
23
2C1
B0
B2
2C6
20
223
B4
25
22
23
2C4
B0
224
B2
4C7
20
B4
25
2D0
22
23
B0
320
B2
2C1
20
223
B4
25
22
23
2C4
2C6
B0
224
B2
340
20
B4
25
22
23
520
B0
B2
2D0
20
223
B4
25
22
23
2C4
2C1
B0
224
B2
2C6
20
B4
25
22
23
B0
320
B2
20
223
25
B4
56F
22
23
2C4
2D0
B0
224
B2
340
20
B4
25
2C1
22
23
B0
B2
2C6
20
223
B4
25
22
23
2C4
5C8
B0
224
B2
4CE
591
2D0
20
B4
25
22
23
B0
320
B2
2C1
20
223
B4
25
2C4
22
23
2C6
5D5
B0
224
B2
3B2
340
20
B4
25
22
23
B0
B2
2D0
20
223
B4
2C4
25
22
23
2C1
B0
224
B2
2C6
20
B4
25
22
23
B0
320
B2
2C4
20
223
B4
25
22
23
2D0
B0
224
B2
340
56A
2C1
20
B4
25
22
23
B0
2C6
B2
2C4
20
223
B4
25
22
23
B0
224
B2
4C1
2D0
20
B4
25
22
23
B0
320
B2
2C1
2C4
20
223
B4
25
22
23
2C6
B0
224
B2
340
20
B4
25
22
23
B0
2D0
B2
2C4
20
223
B4
25
22
23
2C1
B0
224
B2
2C6
20
B4
25
22
23
B0
320
B2
2C4
20
223
B4
25
22
23
2D0
B0
224
B2
340
2C1
20
B4
25
22
23
2C6
B0
B2
2C4
20
223
B4
25
22
23
B0
224
B2
2D0
20
B4
25
22
23
2C1
B0
320
B2
2C4
20
223
25
B4
2C6
22
23
B0
224
B2
340
20
B4
25
4C6
22
23
2D0
B0
B2
2C4
20
223
25
B4
2C1
22
23
B0
224
B2
2C6
20
B4
25
22
23
B0
320
B2
2C4
20
223
25
B4
2D0
22
23
B0
224
B2
340
2C1
20
B4
25
22
23
2C6
B0
B2
2C4
20
223
25
B4
22
23
B0
224
B2
2D0
20
B4
25
22
23
2C1
B0
320
B2
2C4
591
583
2C6
20
223
25
B4
22
23
B0
224
B2
340
20
B4
25
22
23
2D0
2C4
B0
3B2
B2
2C1
20
223
B4
25
22
23
B0
224
B2
2C6
20
B4
25
22
23
2C4
B0
320
B2
2D0
20
223
B4
25
22
23
B0
224
B2
2C1
340
20
B4
25
22
23
2C6
2C4
526
B0
B2
20
223
B4
25
22
23
5D4
B0
224
B2
2D0
20
B4
25
22
23
56F
2C1
2C4
5B8
B0
320
B2
2C6
20
223
B4
25
22
23
B0
224
B2
340
20
B4
25
22
23
2D0
2C4
B0
B2
2C1
20
223
25
B4
22
23
2C6
B0
224
B2
5D5
20
B4
25
22
23
2C4
B0
320
B2
2D0
20
223
B4
25
52C
22
23
B0
224
B2
2C1
423
340
20
B4
25
2C6
22
23
2C4
B0
B2
5F8
20
223
B4
25
22
23
2D0
B0
224
B2
20
B4
25
22
23
2C1
2C4
B0
320
B2
2C6
20
223
25
B4
22
23
B0
224
B2
340
20
B4
25
2D0
2C4
22
23
B0
B2
57F
2C1
20
223
25
B4
22
23
2C6
B0
224
B2
20
B4
2C4
25
22
23
B0
320
B2
2D0
20
223
B4
25
22
23
2C1
B0
224
B2
340
20
2C4
B4
2C6
25
22
23
B0
B2
20
223
B4
25
22
23
2D0
B0
224
B2
2C4
20
B4
2C1
25
22
23
B0
320
B2
2C6
20
223
B4
25
22
23
B0
224
B2
591
340
2C4
2D0
20
B4
25
22
23
B0
4C3
B2
2C1
20
223
B4
25
22
23
2C6
B0
224
B2
3B2
5D7
2C4
20
B4
25
22
23
B0
320
B2
2D0
20
223
25
B4
22
23
2C1
B0
224
B2
340
2C4
540
2C6
20
B4
25
22
23
B0
B2
20
223
B4
25
22
23
2D0
B0
224
B2
2C4
2C1
20
420
B4
25
5D2
22
23
B0
320
B2
2C6
20
223
B4
25
22
23
B0
224
B2
340
2C4
2D0
20
B4
25
22
23
B0
B2
2C1
20
223
25
B4
22
23
2C6
B0
224
B2
2C4
20
B4
25
22
23
B0
320
B2
2D0
20
223
25
B4
22
23
2C1
57A
B0
224
B2
340
2C4
2C6
20
B4
25
22
23
B0
B2
20
223
[truncated: 4,826 more rows]
