# Supplementary material for: Pay attention and you won’t lose it: a deep learning approach to sequence imputation
Source: PeerJ Comput Sci. 2019 Aug 12;5:e210. doi: 10.7717/peerj-cs.210 (PMC7924680; doi:10.7717/peerj-cs.210)
Supplement: Data S1 — Each line contains a separate PGN. Order of message arrival is preserved (i.e. message corresponding to PGN on line 2 arrived after message corresponding to PGN on line 1, but before the one on line 3). [file peerj-cs-05-210-s002.zip › p_M2_dec_20-11.asc.csv]

id
B0
224
B2
2C4
20
B4
25
22
23
2D0
540
B0
591
B2
20
223
B4
25
2C1
340
22
23
B0
224
B2
2C6
2C4
20
B4
25
4C1
22
23
B0
320
B2
3B2
5D2
20
223
25
B4
2D0
22
23
B0
224
B2
2C1
2C4
20
420
B4
25
22
23
2C6
B0
B2
20
223
25
B4
340
22
23
B0
224
B2
57A
2D0
2C4
20
B4
25
22
23
2C1
B0
320
B2
423
2C6
20
223
B4
25
5D4
22
23
B0
224
B2
2C4
20
B4
25
5CD
22
23
2D0
B0
B2
2C1
20
223
B4
25
340
22
23
B0
224
B2
2C6
2C4
20
B4
25
22
23
B0
320
B2
2D0
20
223
B4
25
22
23
4C6
B0
224
B2
2C1
2C4
20
B4
25
22
23
2C6
B0
B2
20
223
B4
340
25
22
23
4C7
B0
224
B2
2D0
2C4
20
B4
25
22
23
2C1
B0
320
B2
2C6
20
223
B4
25
22
23
B0
224
B2
2C4
526
20
B4
25
22
23
2D0
520
B0
B2
2C1
20
223
B4
25
340
22
23
2C4
2C6
B0
224
B2
20
B4
25
22
23
B0
320
B2
2D0
20
223
B4
25
22
23
2C4
B0
224
B2
2C1
20
B4
25
2C6
22
23
B0
B2
20
223
B4
25
340
22
23
2C4
2D0
B0
224
B2
20
B4
25
22
23
2C1
B0
320
B2
2C6
20
223
B4
25
22
23
2C4
B0
224
B2
20
B4
25
2D0
22
23
B0
B2
2C1
20
223
25
B4
340
22
23
2C4
2C6
B0
224
B2
591
20
B4
25
22
23
B0
320
B2
2D0
20
223
25
B4
22
23
2C4
2C1
B0
224
B2
3B2
56F
2C6
20
B4
25
22
23
B0
B2
5C8
20
223
B4
25
340
22
23
2C4
2D0
56A
B0
224
B2
20
B4
2C1
25
22
23
B0
320
B2
5D5
2C6
20
223
B4
25
22
23
2C4
B0
224
B2
2D0
20
B4
25
22
23
B0
B2
2C1
20
223
B4
340
25
2C4
22
23
2C6
B0
224
B2
20
B4
25
22
23
B0
320
B2
2D0
20
223
B4
25
2C4
22
23
2C1
B0
224
B2
2C6
20
B4
25
22
23
B0
B2
2C4
20
223
25
B4
340
22
23
2D0
B0
224
B2
2C1
20
B4
25
22
23
B0
320
B2
2C6
2C4
20
223
B4
25
22
23
B0
224
B2
2D0
20
B4
25
22
23
B0
B2
2C1
2C4
340
20
223
25
B4
22
23
2C6
B0
224
B2
20
B4
25
22
23
B0
2D0
B2
320
2C4
20
223
25
B4
22
23
2C1
B0
224
B2
2C6
20
4C3
25
B4
22
23
B0
B2
2C4
340
20
223
B4
25
22
23
2D0
B0
224
B2
2C1
20
B4
25
22
23
2C6
B0
320
B2
2C4
20
223
B4
25
22
23
B0
224
B2
2D0
20
B4
25
22
23
4CE
2C1
B0
B2
2C4
340
20
223
25
B4
2C6
22
23
B0
224
B2
20
B4
25
22
23
2D0
B0
320
B2
591
2C4
20
223
B4
25
2C1
22
23
B0
224
B2
2C6
20
B4
25
22
23
B0
3B2
B2
2C4
340
20
223
B4
2D0
25
22
23
B0
224
B2
2C1
20
B4
25
22
23
2C6
B0
320
B2
2C4
20
223
B4
25
22
23
B0
224
B2
2D0
20
B4
25
22
23
2C1
B0
B2
2C4
583
2C6
340
20
223
B4
25
526
22
23
B0
224
B2
20
B4
25
22
23
2D0
2C4
B0
320
B2
2C1
20
223
25
B4
22
23
B0
224
B2
2C6
20
B4
25
22
23
2C4
B0
B2
2D0
340
20
223
25
B4
22
23
B0
224
B2
2C1
5B8
20
B4
25
22
23
56F
2C6
2C4
B0
320
B2
20
223
25
B4
22
23
B0
224
B2
2D0
20
B4
25
22
23
2C1
2C4
B0
B2
2C6
340
20
223
B4
25
22
23
5D5
B0
224
B2
20
B4
25
22
23
2D0
2C4
B0
320
B2
52C
553
2C1
20
223
B4
25
22
23
2C6
B0
224
B2
20
B4
25
22
23
2C4
5F8
B0
B2
2D0
340
20
223
B4
25
22
23
2C1
B0
224
B2
20
B4
25
2C6
22
23
2C4
B0
320
B2
20
223
25
B4
22
23
2D0
B0
224
B2
5D7
20
B4
25
2C1
22
23
2C4
B0
B2
2C6
340
20
223
25
B4
22
23
B0
224
B2
20
B4
25
2D0
2C4
22
23
57F
B0
320
B2
2C1
20
223
25
B4
22
23
2C6
B0
224
B2
591
20
B4
25
2C4
22
23
B0
B2
2D0
340
20
223
25
B4
22
23
2C1
B0
224
B2
3B2
4C1
2C4
20
2C6
25
B4
22
23
B0
320
B2
20
223
B4
25
22
23
2D0
B0
224
B2
2C4
20
B4
2C1
25
22
23
B0
B2
2C6
340
20
223
B4
25
22
23
B0
224
B2
2C4
2D0
20
B4
25
22
23
B0
320
B2
2C1
20
223
B4
25
22
23
2C6
540
B0
224
B2
2C4
20
B4
25
22
23
B0
B2
2D0
340
20
223
B4
25
22
23
2C1
B0
224
B2
5D2
2C4
2C6
20
B4
25
22
23
B0
320
B2
20
223
B4
25
420
22
23
2D0
B0
224
B2
2C4
2C1
20
B4
25
22
23
B0
2C6
B2
340
20
223
B4
25
57A
22
23
B0
224
B2
2C4
2D0
5D4
20
B4
25
22
23
423
B0
320
B2
2C1
4C6
5CD
20
223
25
B4
22
23
2C6
520
B0
224
B2
2C4
20
B4
25
22
23
2D0
B0
B2
340
20
223
B4
25
22
23
2C1
B0
224
B2
2C4
4C7
2C6
20
B4
25
22
23
B0
320
B2
20
223
25
B4
22
23
2D0
B0
224
B2
2C4
2C1
20
B4
25
22
23
2C6
B0
B2
340
20
223
B4
25
22
23
B0
224
B2
2C4
2D0
56F
20
B4
25
22
23
526
2C1
B0
320
B2
20
223
25
B4
2C6
22
23
2C4
B0
224
B2
20
B4
25
22
23
5D5
2D0
B0
591
B2
340
20
223
B4
25
2C1
22
23
2C4
B0
224
B2
2C6
20
B4
25
22
23
B0
320
B2
3B2
20
223
B4
25
2D0
22
23
2C4
B0
224
B2
2C1
20
B4
25
22
23
2C6
B0
B2
340
20
223
B4
25
22
23
2C4
B0
224
B2
2D0
20
B4
25
22
23
2C1
B0
320
B2
2C6
20
223
B4
25
22
23
2C4
B0
224
B2
20
B4
25
22
23
2D0
B0
B2
340
2C1
20
223
25
B4
22
23
2C4
B0
224
B2
2C6
20
B4
25
22
23
B0
320
B2
2D0
20
223
B4
25
22
23
2C4
B0
224
B2
2C1
5C8
20
B4
25
22
23
2C6
56A
B0
B2
340
20
223
B4
25
22
23
2C4
B0
224
B2
2D0
20
B4
25
22
23
2C1
B0
320
B2
2C6
20
223
25
B4
2C4
22
23
B0
224
B2
20
B4
25
22
23
2D0
B0
B2
340
2C1
20
223
25
B4
2C4
22
23
2C6
B0
224
B2
20
B4
25
22
23
B0
320
B2
2D0
2C4
20
223
B4
25
22
23
B0
224
B2
2C1
20
B4
25
2C6
22
23
B0
B2
340
2C4
20
223
B4
25
22
23
2D0
B0
224
B2
4C3
20
B4
25
22
23
2C1
B0
320
B2
2C6
2C4
20
223
B4
25
22
23
B0
224
B2
20
B4
25
2D0
22
23
B0
B2
2C1
340
2C4
20
223
B4
25
22
23
2C6
B0
224
B2
591
20
B4
25
22
23
B0
320
B2
2D0
2C4
20
223
B4
25
22
23
2C1
B0
224
B2
3B2
20
2C6
25
B4
22
23
B0
B2
2C4
340
20
223
25
B4
22
23
2D0
B0
224
B2
20
B4
25
2C1
22
23
B0
320
B2
2C6
2C4
20
223
25
B4
22
23
B0
224
B2
20
2D0
B4
25
22
23
B0
B2
56F
2C1
2C4
340
20
223
25
B4
22
23
2C6
B0
224
B2
20
B4
25
22
23
4CE
B0
320
B2
2D0
2C4
20
223
25
B4
22
23
2C1
5D5
B0
224
B2
2C6
20
B4
25
22
23
B0
B2
2C4
340
20
223
B4
25
22
23
2D0
B0
224
B2
2C1
20
B4
25
22
23
B0
320
B2
2C4
2C6
20
223
B4
25
22
23
B0
224
B2
583
2D0
526
20
B4
25
22
23
2C4
B0
B2
2C1
340
20
223
B4
25
22
23
2C6
B0
224
B2
20
B4
25
22
23
2C4
B0
2D0
B2
320
20
223
25
B4
22
23
2C1
B0
224
B2
2C6
20
B4
25
22
23
2C4
B0
B2
340
5B8
20
223
25
B4
2D0
22
23
B0
224
B2
2C1
20
B4
25
22
23
2C4
2C6
B0
320
B2
20
223
25
B4
22
23
B0
224
B2
2D0
20
B4
25
22
23
2C4
2C1
B0
B2
340
20
223
B4
2C6
25
22
23
52C
B0
224
B2
20
B4
25
22
23
2C4
2D0
B0
320
B2
591
20
223
B4
25
2C1
22
23
5F8
B0
224
B2
2C6
20
B4
25
22
23
2C4
B0
3B2
B2
340
20
223
B4
25
2D0
4C1
22
23
B0
224
B2
2C1
20
B4
25
22
23
2C4
2C6
5D7
B0
320
B2
20
223
B4
25
22
23
B0
224
B2
2D0
20
B4
25
2C4
22
23
2C1
B0
B2
340
2C6
20
223
B4
25
22
23
57F
B0
224
B2
20
B4
25
2C4
22
23
2D0
B0
320
B2
2C1
20
223
B4
25
22
23
B0
224
B2
2C6
2C4
20
B4
25
22
23
B0
B2
340
2D0
20
223
B4
25
22
23
B0
224
B2
2C1
2C4
20
B4
25
22
23
2C6
B0
320
B2
20
223
25
B4
22
23
B0
224
B2
2D0
2C4
20
B4
25
22
23
2C1
520
B0
B2
340
2C6
20
223
B4
25
22
23
B0
224
B2
2C4
20
B4
25
22
23
2D0
540
B0
320
B2
2C1
56F
20
223
25
B4
22
23
2C6
B0
224
B2
2C4
20
B4
25
22
23
5D2
B0
B2
340
2D0
20
223
25
B4
22
23
B0
224
B2
2C1
2C4
20
420
25
B4
2C6
22
23
4C6
B0
320
B2
20
223
B4
25
5D5
22
23
2D0
B0
224
B2
57A
2C4
20
B4
25
22
23
2C1
B0
B2
340
2C6
5D4
20
223
B4
25
22
23
5CD
B0
224
B2
2C4
423
20
B4
25
2D0
22
23
4C7
B0
320
B2
2C1
20
223
B4
25
22
23
2C6
B0
224
B2
591
2C4
20
B4
25
22
23
B0
B2
340
2D0
20
223
B4
25
22
23
2C1
B0
224
B2
3B2
2C4
20
B4
2C6
25
22
23
B0
320
B2
20
223
B4
25
22
23
2D0
B0
224
B2
2C4
20
B4
25
2C1
22
23
B0
B2
2C6
340
20
223
B4
25
22
23
526
2C4
B0
224
B2
2D0
20
B4
25
22
23
B0
320
B2
2C1
20
223
B4
25
22
23
2C6
2C4
B0
224
B2
20
B4
25
22
23
B0
B2
2D0
340
20
223
B4
25
22
23
2C1
2C4
B0
224
B2
2C6
20
B4
25
22
23
B0
320
B2
20
223
B4
25
22
23
2D0
2C4
B0
224
B2
2C1
20
[truncated: 4,875 more rows]
