# Supplementary material for: Pay attention and you won’t lose it: a deep learning approach to sequence imputation
Source: PeerJ Comput Sci. 2019 Aug 12;5:e210. doi: 10.7717/peerj-cs.210 (PMC7924680; doi:10.7717/peerj-cs.210)
Supplement: Data S1 — Each line contains a separate PGN. Order of message arrival is preserved (i.e. message corresponding to PGN on line 2 arrived after message corresponding to PGN on line 1, but before the one on line 3). [file peerj-cs-05-210-s002.zip › p_M2_dec_20-12.asc.csv]

id
2C4
20
4C3
B4
25
22
23
2C6
B0
320
B2
56F
20
223
25
B4
22
23
B0
224
B2
2D0
2C4
20
B4
25
22
23
2C1
B0
B2
526
340
5D2
2C6
56A
20
223
B4
25
22
23
B0
224
B2
2C4
20
B4
25
22
23
2D0
B0
320
B2
2C1
20
223
25
B4
5D5
22
23
2C6
B0
224
B2
2C4
20
B4
25
22
23
B0
B2
340
2D0
20
223
25
B4
22
23
2C1
B0
224
B2
2C4
20
B4
25
2C6
22
23
B0
320
B2
20
223
B4
25
22
23
2D0
2C4
B0
224
B2
20
B4
25
22
23
2C1
B0
B2
2C6
340
20
223
25
B4
22
23
2C4
B0
224
B2
20
B4
25
2D0
22
23
B0
320
B2
2C1
20
223
B4
25
5D4
22
23
2C4
2C6
B0
224
B2
5CD
20
B4
25
22
23
B0
B2
2D0
340
20
223
B4
25
22
23
2C4
2C1
B0
224
B2
2C6
20
B4
25
22
23
B0
320
B2
20
223
B4
25
22
23
2C4
2D0
B0
224
B2
20
B4
2C1
25
22
23
B0
B2
2C6
340
20
223
25
B4
22
23
2C4
B0
224
B2
2D0
20
B4
25
22
23
B0
320
B2
2C1
20
223
25
B4
22
23
2C4
2C6
B0
224
B2
591
20
B4
25
22
23
B0
B2
2D0
340
20
223
25
B4
2C4
22
23
2C1
B0
224
B2
3B2
2C6
20
B4
25
22
23
B0
320
B2
20
223
25
B4
2C4
22
23
2D0
B0
224
B2
2C1
20
B4
25
22
23
B0
2C6
B2
340
552
20
223
25
B4
2C4
22
23
B0
224
B2
2D0
20
B4
25
22
23
B0
320
B2
2C1
2C4
20
223
25
B4
22
23
2C6
5C8
57A
B0
224
B2
20
B4
25
22
23
B0
2D0
B2
340
2C4
20
223
B4
25
22
23
2C1
B0
224
B2
2C6
20
B4
25
22
23
B0
320
B2
2C4
20
223
B4
25
22
23
2D0
B0
224
B2
2C1
20
B4
25
22
23
2C6
B0
B2
340
2C4
20
223
B4
25
22
23
583
B0
224
B2
2D0
20
B4
25
22
23
2C1
B0
320
B2
56F
2C4
20
223
B4
25
2C6
22
23
423
B0
224
B2
20
B4
25
22
23
2D0
B0
B2
340
2C4
5D5
20
223
B4
25
2C1
22
23
B0
224
B2
2C6
20
B4
25
22
23
B0
320
B2
2C4
20
223
B4
25
2D0
22
23
B0
224
B2
2C1
20
B4
25
22
23
2C6
B0
B2
2C4
340
20
223
B4
25
22
23
B0
224
B2
2D0
20
B4
25
526
22
23
2C1
B0
320
B2
2C4
2C6
20
223
B4
25
22
23
B0
224
B2
20
B4
25
22
23
2D0
B0
591
B2
2C4
340
2C1
20
223
25
B4
22
23
B0
224
B2
2C6
20
B4
25
22
23
B0
320
B2
2C4
3B2
2D0
20
223
25
B4
22
23
B0
224
B2
2C1
20
B4
25
22
23
2C6
2C4
B0
B2
340
4C7
20
223
B4
25
22
23
B0
224
B2
2D0
20
B4
25
22
23
2C1
2C4
B0
320
B2
2C6
57F
20
223
B4
25
22
23
B0
224
B2
20
B4
25
22
23
2D0
2C4
B0
B2
340
2C1
20
223
B4
25
22
23
2C6
B0
224
B2
20
B4
25
22
23
2C4
B0
320
B2
2D0
20
223
B4
25
22
23
B0
224
B2
2C1
20
B4
25
2C6
22
23
2C4
B0
B2
340
20
223
25
B4
22
23
2D0
B0
224
B2
20
B4
25
22
23
2C1
2C4
B0
320
B2
2C6
20
223
B4
25
22
23
B0
224
B2
20
B4
25
2D0
22
23
5B8
2C4
B0
B2
340
2C1
20
223
25
B4
22
23
2C6
B0
224
B2
20
B4
25
2C4
22
23
B0
320
B2
2D0
20
223
B4
25
22
23
2C1
B0
224
B2
2C6
20
B4
25
2C4
22
23
B0
B2
340
52C
20
223
B4
25
22
23
2D0
B0
224
B2
4C1
20
B4
2C1
25
2C4
22
23
B0
320
B2
2C6
5F8
20
223
B4
25
22
23
B0
224
B2
2D0
2C4
20
B4
25
22
23
B0
B2
340
2C1
20
223
B4
25
22
23
2C6
B0
224
B2
591
56F
2C4
20
B4
25
22
23
B0
320
B2
2D0
20
223
B4
25
22
23
2C1
B0
224
B2
3B2
2C4
2C6
20
B4
25
22
23
B0
B2
340
5D5
20
223
B4
25
22
23
2D0
B0
224
B2
2C4
2C1
20
B4
25
22
23
B0
320
B2
2C6
20
223
25
B4
420
22
23
5D7
B0
224
B2
4C3
4C6
2C4
2D0
20
B4
25
22
23
B0
B2
2C1
340
20
223
25
B4
22
23
2C6
B0
224
B2
2C4
20
B4
25
22
23
B0
2D0
B2
320
540
20
223
25
B4
22
23
4CE
2C1
B0
224
B2
2C4
2C6
520
20
B4
25
22
23
B0
B2
340
20
223
B4
25
22
23
2D0
B0
224
B2
2C4
2C1
20
B4
25
22
23
2C6
B0
320
B2
20
223
B4
25
22
23
526
B0
224
B2
2C4
56A
2D0
5D2
20
B4
25
22
23
2C1
B0
B2
340
20
223
B4
2C6
25
22
23
B0
224
B2
2C4
20
B4
25
22
23
2D0
B0
320
B2
20
223
B4
25
2C1
22
23
B0
224
B2
2C4
2C6
20
B4
25
22
23
B0
B2
340
20
223
B4
25
2D0
22
23
2C4
B0
224
B2
2C1
20
B4
25
22
23
2C6
B0
320
B2
20
223
B4
25
22
23
2C4
B0
224
B2
2D0
20
B4
25
22
23
2C1
B0
B2
340
2C6
20
223
25
B4
22
23
2C4
B0
224
B2
20
B4
25
5D4
22
23
5CD
2D0
B0
320
B2
591
2C1
20
223
B4
25
22
23
2C4
B0
224
B2
2C6
20
B4
25
22
23
B0
340
B2
3B2
2D0
20
223
B4
25
22
23
2C4
B0
224
B2
2C1
20
B4
25
22
23
2C6
B0
320
B2
20
223
25
B4
22
23
2C4
B0
224
B2
2D0
20
B4
25
22
23
2C1
B0
340
B2
2C6
20
223
25
B4
22
23
2C4
B0
224
B2
20
B4
25
22
23
2D0
B0
320
B2
2C1
20
223
B4
25
22
23
2C4
2C6
B0
224
B2
56F
20
B4
25
22
23
B0
340
B2
2D0
20
223
B4
25
2C4
22
23
B0
224
B2
2C1
20
B4
25
2C6
22
23
B0
320
B2
20
223
B4
2C4
25
22
23
2D0
B0
224
B2
20
B4
25
22
23
2C1
5D5
340
B0
B2
2C6
2C4
20
223
B4
25
22
23
B0
224
B2
57A
20
B4
25
2D0
5C8
22
23
B0
320
B2
2C1
2C4
20
223
B4
25
22
23
2C6
B0
224
B2
20
B4
25
22
23
340
B0
B2
2D0
2C4
20
223
25
B4
22
23
2C1
B0
224
B2
20
2C6
25
B4
22
23
B0
320
B2
2C4
20
223
25
B4
22
23
2D0
B0
224
B2
20
B4
25
2C1
22
23
583
340
B0
B2
2C6
2C4
20
223
25
B4
22
23
B0
224
B2
20
2D0
B4
25
22
23
B0
320
B2
2C1
2C4
423
20
223
25
B4
22
23
2C6
B0
224
B2
591
20
B4
25
22
23
340
B0
B2
2D0
2C4
20
223
25
B4
22
23
2C1
B0
224
B2
3B2
2C6
20
B4
25
22
23
B0
320
B2
2C4
20
223
B4
25
22
23
2D0
B0
224
B2
2C1
20
B4
25
22
23
340
B0
B2
2C6
2C4
526
20
223
B4
25
22
23
B0
224
B2
2D0
20
B4
25
22
23
B0
320
B2
2C1
2C4
20
223
B4
25
22
23
2C6
B0
224
B2
20
B4
25
22
23
340
B0
B2
2D0
2C4
20
223
B4
25
22
23
4C7
2C1
B0
224
B2
2C6
20
B4
25
22
23
2C4
B0
320
B2
20
223
B4
25
22
23
2D0
B0
224
B2
2C1
20
B4
25
22
23
2C4
2C6
340
B0
B2
20
223
B4
25
22
23
B0
224
B2
2D0
57F
20
B4
25
22
23
2C4
2C1
B0
320
B2
5D4
20
223
25
B4
2C6
22
23
B0
224
B2
20
B4
25
22
23
2C4
2D0
340
B0
B2
20
223
B4
25
2C1
22
23
B0
224
B2
2C6
20
B4
25
22
23
2C4
B0
320
B2
56F
20
223
B4
2D0
25
22
23
B0
224
B2
2C1
20
B4
25
22
23
2C4
2C6
340
B0
B2
4C1
20
223
B4
25
22
23
B0
224
B2
2D0
5D5
20
B4
25
22
23
2C4
2C1
B0
320
B2
2C6
20
223
B4
25
5B8
22
23
B0
224
B2
20
B4
25
22
23
2C4
2D0
340
B0
591
B2
2C1
20
223
B4
25
22
23
B0
224
B2
2C6
20
B4
25
2C4
22
23
B0
320
B2
3B2
2D0
20
223
25
B4
22
23
B0
224
B2
2C1
52C
20
B4
25
2C4
22
23
2C6
340
B0
B2
20
223
25
B4
22
23
B0
224
B2
2D0
5F8
20
2C4
B4
25
22
23
2C1
B0
320
B2
2C6
20
223
B4
25
22
23
B0
224
B2
2C4
20
B4
25
22
23
2D0
340
B0
B2
2C1
20
223
B4
25
4C3
22
23
2C6
B0
224
B2
2C4
20
B4
25
22
23
B0
320
B2
2D0
20
223
25
B4
22
23
4C6
B0
224
B2
2C1
2C4
20
B4
25
2C6
22
23
340
B0
B2
20
223
B4
25
22
23
2D0
B0
224
B2
2C4
5D7
20
420
B4
25
22
23
2C1
B0
320
B2
2C6
20
223
B4
25
22
23
B0
224
B2
2C4
20
B4
25
2D0
22
23
340
B0
B2
2C1
20
223
B4
25
22
23
2C6
B0
224
B2
540
2C4
20
B4
25
22
23
B0
320
B2
2D0
20
223
B4
25
22
23
2C1
B0
224
B2
2C4
20
B4
2C6
25
22
23
340
B0
B2
20
223
B4
25
22
23
4CE
2D0
B0
224
B2
2C4
20
B4
25
2C1
22
23
526
56A
B0
320
B2
2C6
5D2
20
223
B4
25
22
23
B0
224
B2
2C4
20
B4
2D0
25
22
23
340
B0
B2
2C1
20
223
B4
25
22
23
2C6
B0
224
B2
591
2C4
20
B4
25
22
23
B0
320
B2
2D0
20
223
B4
25
22
23
2C1
B0
224
B2
2C4
3B2
2C6
20
B4
25
22
23
340
B0
B2
20
223
25
B4
22
23
2D0
2C4
B0
224
B2
56F
2C1
20
B4
25
22
23
B0
320
B2
2C6
20
223
B4
25
22
23
2C4
B0
224
B2
2D0
20
B4
25
22
23
340
B0
B2
2C1
5CD
20
223
B4
25
22
23
2C6
2C4
B0
224
B2
5D5
20
B4
25
22
23
B0
320
B2
2D0
20
223
25
B4
22
23
2C1
2C4
B0
224
B2
2C6
20
B4
25
22
23
340
B0
B2
20
223
B4
25
22
23
2D0
2C4
B0
224
B2
2C1
20
B4
25
22
23
2C6
B0
320
B2
20
223
B4
25
22
23
2C4
B0
224
B2
2D0
20
B4
25
22
23
340
B0
2C1
B2
20
223
B4
25
2C6
22
23
2C4
B0
224
B2
20
B4
25
22
23
2D0
B0
320
B2
20
223
B4
[truncated: 3,961 more rows]
