# Supplementary material for: Pay attention and you won’t lose it: a deep learning approach to sequence imputation
Source: PeerJ Comput Sci. 2019 Aug 12;5:e210. doi: 10.7717/peerj-cs.210 (PMC7924680; doi:10.7717/peerj-cs.210)
Supplement: Data S1 — Each line contains a separate PGN. Order of message arrival is preserved (i.e. message corresponding to PGN on line 2 arrived after message corresponding to PGN on line 1, but before the one on line 3). [file peerj-cs-05-210-s002.zip › p_M2_dec_20-13.asc.csv]

id
340
5D5
2C6
20
B4
25
22
23
B0
320
B2
2C4
20
223
B4
25
22
23
2D0
B0
224
B2
20
2C1
B4
25
22
23
583
B0
B2
2C6
2C4
20
223
25
B4
22
23
B0
224
B2
340
2D0
20
B4
25
22
23
B0
320
B2
2C1
2C4
20
223
25
B4
22
23
2C6
526
B0
224
B2
20
B4
25
22
23
520
B0
B2
2D0
2C4
20
223
B4
25
22
23
2C1
B0
224
B2
340
2C6
20
B4
25
22
23
B0
320
B2
591
2C4
20
223
B4
25
22
23
2D0
B0
224
B2
2C1
20
B4
25
22
23
2C6
B0
3B2
B2
2C4
20
223
B4
25
22
23
B0
224
B2
340
2D0
20
B4
25
22
23
B0
320
B2
2C1
2C4
20
223
B4
25
22
23
2C6
5D4
B0
224
B2
20
B4
25
22
23
2D0
B0
B2
2C4
20
223
B4
25
22
23
2C1
B0
224
B2
340
2C6
20
B4
25
22
23
B0
320
B2
2C4
20
223
25
B4
2D0
22
23
B0
224
B2
2C1
20
B4
25
22
23
2C6
B0
B2
2C4
20
223
B4
25
22
23
B0
224
B2
340
2D0
57F
20
B4
25
22
23
2C1
B0
320
B2
2C4
20
223
25
B4
2C6
22
23
B0
224
B2
20
B4
25
22
23
2D0
2C4
B0
B2
20
223
25
B4
2C1
22
23
340
B0
224
B2
2C6
20
B4
25
22
23
2C4
B0
320
B2
20
223
B4
25
2D0
22
23
B0
224
B2
2C1
20
B4
25
22
23
2C6
2C4
B0
B2
5B8
20
223
B4
423
25
22
23
340
B0
224
B2
2D0
20
B4
25
22
23
2C1
2C4
B0
320
B2
2C6
20
223
B4
25
22
23
B0
224
B2
20
B4
25
22
23
2D0
2C4
B0
B2
2C1
20
223
B4
25
22
23
52C
340
B0
224
B2
2C6
56F
20
B4
25
22
23
5D7
2C4
B0
320
B2
2D0
20
223
B4
25
22
23
5F8
B0
224
B2
591
2C1
20
B4
25
22
23
2C4
2C6
B0
B2
5D5
20
223
B4
25
22
23
340
B0
224
B2
3B2
2D0
20
B4
25
22
23
2C4
2C1
B0
320
B2
2C6
20
223
B4
25
22
23
B0
224
B2
20
B4
25
2C4
22
23
2D0
B0
B2
2C1
20
223
25
B4
22
23
2C6
340
B0
224
B2
20
B4
25
2C4
22
23
B0
320
B2
2D0
20
223
B4
25
22
23
B0
224
B2
2C1
20
B4
25
2C4
2C6
22
23
B0
B2
20
223
B4
25
420
22
23
2D0
340
B0
224
B2
56A
2C4
20
B4
25
22
23
2C1
B0
320
B2
2C6
20
223
B4
25
22
23
540
B0
224
B2
2C4
20
B4
25
2D0
22
23
B0
B2
526
2C1
20
223
B4
25
22
23
2C6
340
B0
224
B2
2C4
20
B4
25
22
23
B0
320
B2
2D0
20
223
B4
25
22
23
2C1
B0
224
B2
2C4
2C6
20
B4
25
4C1
22
23
5D2
B0
B2
5CD
20
223
B4
25
22
23
2D0
340
B0
224
B2
2C4
20
B4
2C1
25
22
23
B0
320
B2
2C6
20
223
B4
25
22
23
B0
224
B2
2C4
2D0
20
B4
25
22
23
B0
B2
2C1
20
223
B4
25
22
23
2C6
340
B0
224
B2
2C4
20
B4
25
22
23
B0
320
B2
2D0
20
223
25
B4
22
23
2C1
B0
224
B2
2C4
2C6
20
B4
25
22
23
B0
591
B2
20
223
B4
25
22
23
2D0
340
B0
224
B2
2C4
2C1
20
B4
25
22
23
B0
2C6
B2
320
3B2
20
223
25
B4
22
23
B0
224
B2
2C4
2D0
20
B4
25
22
23
B0
B2
2C1
20
223
B4
25
22
23
2C6
340
2C4
B0
224
B2
20
B4
25
22
23
2D0
B0
320
B2
20
223
B4
25
22
23
2C1
2C4
B0
224
B2
2C6
20
B4
25
22
23
B0
B2
56F
20
223
B4
25
4C3
2D0
22
23
2C4
340
B0
224
B2
2C1
20
B4
25
22
23
2C6
B0
320
B2
20
223
25
B4
22
23
2C4
B0
224
B2
2D0
20
B4
25
5D5
22
23
2C1
B0
B2
20
223
25
B4
2C6
22
23
2C4
340
B0
224
B2
20
B4
25
22
23
2D0
B0
320
B2
20
223
B4
25
2C1
22
23
2C4
57A
B0
224
B2
2C6
20
B4
25
4CE
22
23
B0
B2
20
223
25
B4
2D0
22
23
2C4
4C6
340
B0
224
B2
2C1
20
B4
25
22
23
2C6
B0
320
B2
5C8
20
223
B4
25
22
23
2C4
B0
224
B2
2D0
20
B4
25
22
23
2C1
B0
B2
2C6
20
223
B4
25
2C4
22
23
340
B0
224
B2
4C7
20
B4
25
22
23
2D0
B0
320
B2
2C1
20
223
B4
2C4
25
22
23
B0
224
B2
2C6
20
B4
25
22
23
B0
B2
2D0
20
223
B4
2C4
25
22
23
340
B0
224
B2
591
2C1
20
B4
25
22
23
2C6
B0
320
B2
2C4
20
223
B4
25
22
23
583
B0
224
B2
2D0
3B2
20
B4
25
22
23
2C1
B0
B2
2C6
2C4
20
223
B4
25
22
23
340
B0
224
B2
20
B4
25
22
23
2D0
526
B0
320
B2
2C1
2C4
20
223
B4
25
22
23
2C6
B0
224
B2
20
B4
25
22
23
B0
B2
2D0
2C4
20
223
B4
25
22
23
340
2C1
B0
224
B2
20
B4
25
2C6
22
23
B0
320
B2
2C4
20
223
B4
25
22
23
2D0
B0
224
B2
20
B4
25
22
23
2C1
B0
B2
2C4
2C6
20
223
25
B4
22
23
340
B0
224
B2
20
B4
25
2D0
22
23
5D4
B0
320
B2
2C4
2C1
20
223
25
B4
22
23
2C6
B0
224
B2
20
B4
25
22
23
B0
B2
2C4
2D0
20
223
B4
25
22
23
340
2C1
B0
224
B2
2C6
20
B4
25
22
23
B0
320
B2
2C4
20
223
B4
25
22
23
56F
2D0
B0
224
B2
20
B4
2C1
25
22
23
B0
B2
2C4
2C6
57F
20
223
B4
25
22
23
340
B0
224
B2
2D0
20
B4
25
22
23
2C4
B0
320
B2
2C1
20
223
25
B4
22
23
2C6
B0
224
B2
20
B4
25
22
23
5D5
2C4
B0
B2
2D0
20
223
25
B4
22
23
2C1
340
B0
224
B2
2C6
20
B4
25
22
23
2C4
B0
320
B2
591
20
223
B4
25
22
23
2D0
B0
224
B2
5B8
2C1
20
B4
25
22
23
2C4
B0
3B2
B2
2C6
423
20
223
25
B4
22
23
340
B0
224
B2
2D0
20
B4
25
22
23
2C4
B0
320
B2
2C1
20
223
B4
25
22
23
2C6
B0
224
B2
20
B4
25
22
23
52C
2C4
5D7
B0
2D0
B2
20
223
B4
25
22
23
2C1
340
B0
224
B2
2C6
20
B4
25
22
23
5F8
2C4
B0
320
B2
20
223
25
B4
22
23
2D0
B0
224
B2
2C1
20
B4
25
22
23
2C4
2C6
B0
B2
20
223
B4
25
22
23
340
B0
224
B2
2D0
20
B4
25
2C4
22
23
2C1
B0
320
B2
20
223
B4
2C6
25
22
23
B0
224
B2
20
B4
25
2C4
22
23
2D0
B0
B2
20
223
B4
25
2C1
22
23
340
B0
224
B2
2C6
20
B4
2C4
25
22
23
B0
320
B2
20
223
B4
25
2D0
22
23
B0
224
B2
4C1
2C1
2C4
20
420
B4
25
22
23
2C6
520
B0
B2
56A
20
223
B4
25
22
23
340
B0
224
B2
2D0
2C4
20
B4
25
540
22
23
2C1
B0
320
B2
2C6
20
223
25
B4
22
23
B0
224
B2
526
2C4
20
B4
25
22
23
2D0
B0
B2
2C1
20
223
B4
25
22
23
340
B0
224
B2
2C6
2C4
20
B4
25
22
23
B0
320
B2
2D0
20
223
25
B4
22
23
5D2
5CD
B0
224
B2
591
2C1
2C4
20
B4
25
22
23
2C6
B0
B2
20
223
B4
25
22
23
340
B0
224
B2
3B2
2D0
2C4
20
B4
25
22
23
2C1
B0
320
B2
2C6
56F
20
223
B4
25
22
23
B0
224
B2
2C4
20
B4
25
22
23
2D0
B0
B2
2C1
20
223
B4
25
22
23
340
2C6
B0
224
B2
2C4
5D5
20
B4
25
22
23
B0
320
B2
2D0
20
223
B4
25
22
23
2C1
B0
224
B2
2C4
20
B4
25
2C6
22
23
B0
B2
20
223
25
B4
22
23
340
2D0
B0
224
B2
2C4
20
B4
25
22
23
2C1
B0
320
B2
4C3
2C6
20
223
25
B4
22
23
2C4
B0
224
B2
20
B4
25
2D0
22
23
B0
B2
2C1
20
223
25
B4
22
23
340
2C6
2C4
B0
224
B2
20
B4
25
22
23
B0
320
B2
2D0
20
223
B4
25
22
23
2C1
2C4
B0
224
B2
2C6
20
B4
25
22
23
B0
B2
20
223
B4
25
22
23
340
2D0
2C4
B0
224
B2
20
B4
2C1
25
22
23
B0
320
B2
2C6
20
223
B4
25
22
23
2C4
B0
224
B2
2D0
20
B4
25
22
23
B0
B2
2C1
4C6
20
223
B4
25
22
23
340
2C4
2C6
B0
224
B2
20
B4
552
25
22
23
57A
B0
320
B2
2D0
20
223
B4
25
22
23
2C4
2C1
B0
224
B2
2C6
20
B4
25
22
23
B0
591
B2
20
223
B4
25
22
23
2C4
340
2D0
B0
224
B2
5C8
2C1
20
B4
25
4CE
22
23
4C7
B0
320
B2
2C6
3B2
20
223
B4
25
2C4
22
23
B0
224
B2
2D0
20
B4
25
22
23
B0
B2
2C1
20
223
25
B4
2C4
22
23
2C6
340
B0
224
B2
20
B4
25
22
23
B0
320
B2
2D0
20
223
25
B4
2C4
22
23
2C1
B0
224
B2
2C6
20
B4
25
22
23
B0
B2
2C4
20
223
B4
25
22
23
2D0
340
B0
224
B2
2C1
20
B4
25
22
23
2C6
583
B0
320
B2
2C4
20
223
25
B4
22
23
B0
224
B2
2D0
20
B4
25
22
23
2C1
B0
B2
2C4
20
223
B4
25
2C6
526
22
23
340
B0
224
B2
56F
20
B4
25
22
23
2D0
B0
320
B2
2C4
20
223
B4
25
2C1
22
23
B0
224
B2
2C6
20
B4
25
22
23
B0
B2
2C4
20
223
B4
5D5
25
2D0
22
23
340
B0
224
B2
2C1
20
B4
25
22
23
2C6
B0
320
B2
2C4
20
223
B4
25
22
23
B0
224
B2
2D0
20
B4
25
22
23
2C1
B0
B2
2C4
2C6
20
223
B4
25
22
23
340
5D4
B0
224
B2
20
B4
25
22
23
2D0
B0
320
B2
2C4
20
223
B4
25
2C1
22
23
B0
224
B2
2C6
20
B4
25
22
23
B0
B2
2C4
2D0
20
223
B4
25
22
23
340
B0
224
B2
591
2C1
20
B4
25
22
23
2C6
B0
320
B2
2C4
20
223
B4
25
22
23
B0
224
B2
3B2
2D0
57F
20
B4
25
22
23
2C1
B0
B2
2C4
2C6
20
223
B4
25
22
23
340
B0
224
B2
20
B4
25
22
23
2D0
B0
2C4
B2
320
2C1
20
[truncated: 4,908 more rows]
