# Supplementary material for: Pay attention and you won’t lose it: a deep learning approach to sequence imputation
Source: PeerJ Comput Sci. 2019 Aug 12;5:e210. doi: 10.7717/peerj-cs.210 (PMC7924680; doi:10.7717/peerj-cs.210)
Supplement: Data S1 — Each line contains a separate PGN. Order of message arrival is preserved (i.e. message corresponding to PGN on line 2 arrived after message corresponding to PGN on line 1, but before the one on line 3). [file peerj-cs-05-210-s002.zip › p_M2_dec_20-14.asc.csv]

id
22
23
2C4
B0
B2
2D0
20
223
25
B4
22
23
2C1
B0
224
B2
2C6
20
B4
25
22
23
526
2C4
B0
320
B2
340
20
223
B4
25
420
22
23
2D0
B0
224
B2
540
2C1
20
B4
25
22
23
2C4
B0
2C6
B2
20
223
25
B4
22
23
B0
224
B2
2D0
20
B4
25
22
23
2C4
B0
320
B2
2C1
340
20
223
25
B4
22
23
2C6
B0
224
B2
20
B4
25
22
23
2C4
B0
2D0
B2
20
223
25
B4
5D2
22
23
2C1
B0
224
B2
2C6
20
B4
25
22
23
2C4
B0
320
B2
340
20
223
25
B4
423
22
23
2D0
B0
224
B2
2C1
20
B4
25
22
23
2C4
2C6
B0
B2
20
223
B4
25
22
23
B0
224
B2
2D0
20
B4
25
2C4
22
23
2C1
B0
320
B2
340
591
20
223
B4
2C6
25
22
23
B0
224
B2
20
B4
25
2C4
22
23
2D0
B0
3B2
B2
20
223
B4
25
2C1
22
23
B0
224
B2
2C6
20
B4
2C4
25
22
23
B0
320
B2
340
20
223
B4
2D0
25
22
23
B0
224
B2
2C1
2C4
20
B4
25
22
23
2C6
B0
B2
20
223
B4
25
22
23
B0
224
B2
56F
2D0
2C4
20
B4
25
22
23
2C1
B0
320
B2
340
4C7
2C6
20
223
B4
25
22
23
B0
224
B2
2C4
20
B4
25
22
23
2D0
B0
B2
5D5
20
223
B4
25
2C1
22
23
B0
224
B2
2C6
2C4
20
B4
25
22
23
B0
320
B2
340
4C1
2D0
20
223
25
B4
22
23
B0
224
B2
2C1
2C4
20
B4
25
22
23
2C6
B0
B2
20
223
B4
25
22
23
B0
224
B2
2D0
57A
2C4
20
B4
25
22
23
2C1
B0
320
B2
340
2C6
20
223
B4
25
22
23
B0
224
B2
2C4
20
B4
25
22
23
2D0
B0
B2
2C1
20
223
25
B4
22
23
2C6
B0
224
B2
2C4
20
B4
25
22
23
B0
320
B2
340
2D0
20
223
25
B4
22
23
5C8
B0
224
B2
2C1
2C4
20
B4
25
22
23
2C6
B0
B2
20
223
B4
25
22
23
5D4
2D0
B0
224
B2
2C4
20
B4
25
22
23
2C1
B0
320
B2
340
2C6
20
223
B4
25
22
23
B0
224
B2
2C4
591
20
B4
25
22
23
2D0
B0
B2
2C1
20
223
B4
25
22
23
2C6
2C4
B0
224
B2
3B2
20
B4
25
22
23
B0
320
B2
340
2D0
20
223
B4
25
22
23
2C1
2C4
B0
224
B2
526
20
B4
2C6
25
22
23
B0
B2
20
223
B4
25
22
23
2D0
2C4
B0
224
B2
20
B4
25
2C1
22
23
B0
320
B2
340
583
2C6
20
223
B4
25
22
23
2C4
B0
224
B2
20
B4
25
2D0
22
23
B0
B2
2C1
20
223
B4
25
22
23
2C4
2C6
B0
224
B2
20
B4
25
22
23
340
B0
320
B2
4C3
2D0
20
223
25
B4
22
23
2C4
2C1
B0
224
B2
2C6
20
B4
25
22
23
B0
B2
20
223
B4
25
22
23
2C4
2D0
B0
224
B2
2C1
20
B4
25
22
23
340
B0
320
B2
2C6
20
223
B4
25
22
23
2C4
B0
224
B2
2D0
20
B4
25
22
23
B0
B2
2C1
56F
20
223
B4
25
2C4
22
23
2C6
B0
224
B2
20
B4
25
22
23
340
B0
320
B2
2D0
20
223
B4
25
2C4
22
23
2C1
B0
224
B2
2C6
20
B4
25
22
23
B0
B2
20
223
B4
25
2C4
22
23
2D0
4CE
5D5
B0
224
B2
2C1
20
B4
25
22
23
2C6
340
B0
320
B2
2C4
20
223
B4
25
5D7
22
23
B0
224
B2
2D0
20
B4
25
22
23
2C1
B0
591
B2
2C4
20
223
25
B4
2C6
22
23
57F
B0
224
B2
20
B4
25
22
23
2D0
340
B0
320
B2
3B2
2C4
20
223
B4
25
2C1
22
23
4C6
B0
224
B2
2C6
20
B4
25
22
23
5B8
B0
B2
2C4
20
223
B4
25
2D0
22
23
B0
224
B2
2C1
20
B4
25
22
23
2C6
340
B0
320
B2
2C4
20
223
25
B4
22
23
B0
224
B2
2D0
20
B4
25
22
23
2C1
B0
B2
2C4
2C6
20
223
B4
25
52C
22
23
B0
224
B2
20
B4
25
22
23
2D0
340
B0
320
B2
2C4
20
223
25
B4
2C1
5F8
22
23
B0
224
B2
2C6
20
B4
25
22
23
B0
B2
2C4
2D0
20
223
B4
25
22
23
B0
224
B2
2C1
20
B4
25
22
23
2C6
340
B0
320
B2
2C4
20
223
B4
25
22
23
B0
224
B2
2D0
20
B4
25
22
23
2C1
56A
B0
B2
2C4
2C6
20
223
B4
25
22
23
B0
224
B2
20
B4
25
22
23
5CD
2D0
340
B0
2C4
B2
320
2C1
20
223
B4
25
22
23
B0
224
B2
2C6
20
B4
25
22
23
2C4
B0
B2
2D0
20
223
B4
25
22
23
526
B0
224
B2
2C1
20
420
B4
25
22
23
2C6
2C4
340
B0
320
B2
540
20
223
25
B4
22
23
B0
224
B2
2D0
20
B4
25
22
23
2C1
2C4
B0
B2
2C6
20
223
B4
25
22
23
B0
224
B2
591
20
B4
25
22
23
2D0
2C4
340
B0
320
B2
2C1
20
223
25
B4
22
23
2C6
B0
224
B2
3B2
56F
20
B4
25
5D2
22
23
2C4
B0
B2
2D0
20
223
25
B4
22
23
2C1
B0
224
B2
20
B4
25
2C6
22
23
2C4
340
B0
320
B2
423
20
223
25
B4
22
23
5D5
2D0
B0
224
B2
20
B4
25
2C1
22
23
2C4
B0
B2
2C6
20
223
25
B4
22
23
B0
224
B2
20
B4
25
2D0
22
23
2C4
340
B0
320
B2
2C1
20
223
B4
25
22
23
2C6
B0
224
B2
20
B4
25
2C4
22
23
B0
B2
2D0
20
223
B4
25
22
23
520
2C1
B0
224
B2
2C6
20
B4
2C4
25
22
23
4C1
340
B0
320
B2
20
223
B4
25
22
23
4C7
2D0
B0
224
B2
2C1
20
2C4
B4
25
22
23
B0
B2
2C6
20
223
B4
25
22
23
B0
224
B2
2D0
2C4
20
B4
25
22
23
340
B0
320
B2
2C1
20
223
B4
25
22
23
2C6
B0
224
B2
2C4
20
B4
25
22
23
B0
B2
2D0
20
223
25
B4
22
23
2C1
B0
224
B2
2C4
2C6
20
B4
25
22
23
340
B0
320
B2
20
223
25
B4
22
23
2D0
B0
224
B2
2C4
2C1
20
B4
25
22
23
2C6
B0
B2
57A
20
223
25
B4
22
23
B0
224
B2
2C4
2D0
20
B4
25
22
23
340
B0
320
B2
2C1
591
20
223
25
B4
2C6
22
23
B0
224
B2
2C4
20
B4
25
22
23
2D0
B0
3B2
B2
20
223
B4
25
22
23
2C1
B0
224
B2
2C4
2C6
20
B4
25
22
23
340
5C8
B0
320
B2
20
223
B4
25
2D0
22
23
B0
224
B2
2C4
2C1
20
B4
25
22
23
5D4
2C6
B0
B2
20
223
B4
25
22
23
B0
224
B2
2C4
2D0
20
B4
25
22
23
340
2C1
B0
320
B2
20
223
25
B4
2C6
22
23
B0
224
B2
2C4
20
B4
25
22
23
2D0
B0
B2
20
223
25
B4
2C1
22
23
2C4
B0
224
B2
2C6
20
B4
25
22
23
340
B0
320
B2
56F
526
2D0
20
223
25
B4
22
23
2C4
B0
224
B2
2C1
20
4C3
25
B4
22
23
2C6
B0
B2
20
223
25
B4
22
23
2C4
B0
224
B2
583
2D0
5D5
20
B4
25
22
23
2C1
340
B0
320
B2
2C6
20
223
B4
25
22
23
2C4
B0
224
B2
20
B4
25
22
23
2D0
B0
B2
2C1
20
223
B4
25
22
23
2C4
B0
224
B2
2C6
20
B4
25
22
23
340
B0
320
B2
2D0
20
223
B4
25
22
23
2C4
B0
224
B2
2C1
20
B4
25
22
23
2C6
B0
B2
20
223
B4
25
22
23
2C4
B0
224
B2
2D0
20
B4
25
22
23
2C1
340
B0
320
B2
2C6
20
223
25
B4
22
23
2C4
B0
224
B2
591
20
B4
25
22
23
2D0
B0
B2
2C1
20
223
B4
25
2C4
22
23
2C6
B0
224
B2
3B2
20
B4
25
22
23
340
B0
320
B2
2D0
20
223
25
B4
2C4
22
23
2C1
B0
224
B2
20
B4
25
2C6
22
23
B0
B2
2C4
20
223
B4
25
22
23
2D0
B0
224
B2
5D7
20
B4
25
2C1
22
23
340
B0
320
B2
2C6
2C4
4C6
20
223
B4
25
22
23
4CE
57F
B0
224
B2
20
B4
25
2D0
22
23
B0
B2
2C1
2C4
20
223
B4
25
22
23
2C6
B0
224
B2
20
B4
25
22
23
340
B0
320
B2
2D0
2C4
20
223
B4
25
22
23
2C1
5B8
B0
224
B2
2C6
20
B4
25
22
23
B0
B2
2C4
20
223
B4
25
22
23
2D0
B0
224
B2
2C1
20
B4
25
22
23
340
B0
320
B2
2C6
2C4
20
223
B4
25
22
23
B0
224
B2
2D0
20
B4
52C
25
22
23
B0
B2
2C1
2C4
20
223
B4
25
22
23
2C6
B0
224
B2
5F8
20
B4
25
22
23
340
B0
320
B2
2D0
2C4
20
223
25
B4
22
23
2C1
B0
224
B2
2C6
20
B4
25
22
23
B0
B2
2C4
20
223
25
B4
22
23
2D0
B0
224
B2
2C1
20
B4
25
22
23
340
56A
2C6
B0
320
B2
2C4
56F
20
223
B4
25
22
23
B0
224
B2
2D0
20
B4
25
22
23
B0
591
B2
2C1
2C4
5CD
20
223
B4
25
2C6
22
23
B0
224
B2
20
B4
25
22
23
340
2D0
2C4
B0
320
B2
3B2
20
223
B4
25
5D5
22
23
2C1
B0
224
B2
2C6
20
B4
25
526
22
23
2C4
B0
B2
20
223
B4
420
25
2D0
22
23
B0
224
B2
2C1
540
20
B4
25
22
23
340
2C4
2C6
B0
320
B2
20
223
B4
25
22
23
B0
224
B2
2D0
20
B4
25
22
23
2C4
2C1
B0
B2
20
223
B4
2C6
25
22
23
B0
224
B2
20
B4
25
22
23
340
2C4
2D0
B0
320
B2
20
223
B4
25
2C1
5D2
22
23
B0
224
B2
2C6
20
B4
25
22
23
2C4
B0
B2
20
223
B4
25
2D0
22
23
B0
224
B2
2C1
4C1
20
B4
25
22
23
2C4
340
2C6
423
B0
320
B2
20
223
25
B4
22
23
B0
224
B2
2D0
20
B4
25
22
23
2C4
2C1
B0
B2
2C6
20
223
B4
25
22
23
B0
224
B2
20
B4
25
2C4
22
23
340
2D0
B0
320
B2
2C1
20
223
25
B4
22
23
B0
224
B2
2C6
4C7
20
B4
25
2C4
22
23
B0
B2
2D0
20
223
25
B4
22
23
B0
224
B2
2C1
20
2C4
B4
25
22
23
2C6
340
B0
320
B2
20
223
B4
25
22
23
B0
224
B2
2D0
2C4
20
B4
25
22
23
2C1
B0
B2
2C6
20
223
B4
25
22
23
B0
224
[truncated: 4,999 more rows]
