# Supplementary material for: Pay attention and you won’t lose it: a deep learning approach to sequence imputation
Source: PeerJ Comput Sci. 2019 Aug 12;5:e210. doi: 10.7717/peerj-cs.210 (PMC7924680; doi:10.7717/peerj-cs.210)
Supplement: Data S1 — Each line contains a separate PGN. Order of message arrival is preserved (i.e. message corresponding to PGN on line 2 arrived after message corresponding to PGN on line 1, but before the one on line 3). [file peerj-cs-05-210-s002.zip › p_M2_dec_20-15.asc.csv]

id
22
23
B0
224
B2
2C4
2D0
20
B4
25
22
23
2C1
B0
B2
340
423
5D5
2C6
20
223
25
B4
22
23
4C6
2C4
B0
224
B2
20
B4
25
22
23
2D0
B0
320
B2
20
223
B4
25
2C1
22
23
2C4
B0
224
B2
2C6
20
B4
25
22
23
4CE
B0
B2
340
2D0
20
223
B4
4C3
25
22
23
2C4
B0
224
B2
2C1
20
B4
25
22
23
5D2
2C6
B0
320
B2
20
223
B4
25
22
23
2C4
B0
224
B2
2D0
20
B4
25
22
23
2C1
B0
B2
340
2C6
20
223
B4
25
22
23
2C4
B0
224
B2
20
B4
25
22
23
2D0
B0
320
B2
2C1
20
223
B4
25
22
23
2C4
B0
224
B2
2C6
591
20
B4
25
22
23
B0
340
B2
2D0
20
223
B4
25
22
23
2C4
B0
224
B2
2C1
3B2
20
B4
25
22
23
2C6
B0
320
B2
20
223
B4
25
22
23
2C4
2D0
B0
224
B2
20
B4
25
22
23
2C1
340
B0
B2
2C6
20
223
25
B4
5CD
2C4
22
23
B0
224
B2
20
B4
25
2D0
22
23
B0
320
B2
2C1
20
223
B4
2C4
25
22
23
583
2C6
B0
224
B2
20
B4
25
22
23
340
B0
B2
2D0
2C4
20
223
B4
25
22
23
2C1
B0
224
B2
20
2C6
B4
25
22
23
B0
320
B2
2C4
20
223
B4
25
22
23
2D0
B0
224
B2
20
B4
25
2C1
22
23
340
B0
B2
2C6
2C4
20
223
B4
25
22
23
B0
224
B2
20
2D0
B4
25
22
23
B0
320
B2
2C1
2C4
20
223
B4
25
22
23
2C6
B0
224
B2
20
B4
25
22
23
340
B0
B2
2D0
2C4
20
223
B4
25
22
23
2C1
B0
224
B2
2C6
20
B4
25
22
23
B0
320
B2
2C4
20
223
B4
25
22
23
2D0
B0
224
B2
2C1
20
B4
25
22
23
526
5C8
340
B0
B2
56F
2C6
2C4
20
223
25
B4
22
23
B0
224
B2
2D0
20
B4
25
22
23
B0
320
B2
2C1
2C4
20
223
B4
25
22
23
2C6
B0
224
B2
20
B4
25
22
23
5D5
340
B0
591
B2
2D0
2C4
57F
20
223
B4
25
22
23
2C1
B0
224
B2
2C6
20
B4
25
22
23
B0
320
B2
3B2
2C4
20
223
B4
25
22
23
2D0
B0
224
B2
2C1
20
B4
25
22
23
2C6
340
B0
4C7
B2
2C4
20
223
B4
25
22
23
B0
224
B2
2D0
20
B4
25
22
23
B0
2C1
B2
2C4
320
20
223
B4
25
2C6
22
23
B0
224
B2
20
B4
25
22
23
2D0
2C4
340
B0
B2
20
223
B4
25
22
23
2C1
B0
224
B2
2C6
20
B4
25
22
23
2C4
B0
320
B2
20
223
B4
25
2D0
22
23
B0
224
B2
2C1
20
B4
25
22
23
2C4
2C6
340
B0
B2
20
223
B4
25
22
23
B0
224
B2
2D0
20
B4
25
22
23
2C4
2C1
B0
320
B2
20
223
B4
25
2C6
22
23
B0
224
B2
20
B4
25
22
23
2C4
2D0
340
B0
B2
20
223
B4
25
2C1
22
23
57A
B0
224
B2
2C6
20
B4
25
22
23
2C4
B0
320
B2
2D0
20
223
B4
25
22
23
B0
224
B2
2C1
20
B4
25
22
23
2C4
2C6
340
B0
B2
20
223
25
B4
22
23
B0
224
B2
2D0
20
B4
25
22
23
2C4
2C1
B0
320
B2
56A
2C6
20
223
25
B4
22
23
B0
224
B2
20
B4
25
2C4
22
23
2D0
340
B0
B2
2C1
20
223
B4
25
22
23
B0
224
B2
2C6
591
20
B4
25
2C4
22
23
4C1
B0
320
B2
2D0
20
223
B4
25
22
23
B0
224
B2
3B2
2C1
2C4
20
B4
25
22
23
2C6
340
B0
B2
20
223
B4
25
22
23
B0
224
B2
2D0
5B8
2C4
20
B4
5D4
25
22
23
2C1
B0
320
B2
2C6
20
223
B4
25
22
23
56F
B0
224
B2
2C4
20
B4
25
22
23
2D0
340
B0
B2
2C1
20
223
B4
25
22
23
2C6
B0
224
B2
2C4
20
B4
25
52C
22
23
540
B0
320
B2
2D0
20
223
B4
25
420
5D5
22
23
2C1
B0
224
B2
2C4
20
B4
25
5F8
2C6
22
23
340
B0
B2
20
223
B4
25
22
23
2D0
B0
224
B2
2C4
526
20
B4
25
2C1
22
23
B0
320
B2
2C6
20
223
B4
25
22
23
B0
224
B2
520
2C4
20
B4
25
2D0
22
23
340
B0
B2
2C1
20
223
B4
25
22
23
2C6
B0
224
B2
2C4
20
B4
25
22
23
B0
320
B2
2D0
20
223
25
B4
22
23
2C1
B0
224
B2
2C4
2C6
20
B4
25
22
23
340
5D7
B0
B2
4C6
20
223
25
B4
22
23
2D0
B0
224
B2
2C4
20
2C1
B4
25
22
23
B0
320
B2
4C3
2C6
20
223
25
B4
22
23
B0
224
B2
2C4
2D0
20
B4
25
22
23
423
340
B0
B2
2C1
20
223
25
B4
22
23
2C6
2C4
B0
224
B2
20
B4
25
22
23
B0
320
B2
591
2D0
20
223
B4
25
22
23
2C1
2C4
B0
224
B2
2C6
20
B4
25
22
23
340
B0
3B2
B2
20
223
B4
25
5D2
22
23
2D0
2C4
B0
224
B2
2C1
20
B4
25
22
23
4CE
2C6
B0
320
B2
20
223
B4
25
22
23
2C4
B0
224
B2
2D0
20
B4
25
22
23
340
B0
2C1
B2
20
223
25
B4
2C6
22
23
2C4
B0
224
B2
20
B4
25
22
23
2D0
B0
320
B2
20
223
25
B4
22
23
2C1
2C4
B0
224
B2
2C6
20
B4
25
22
23
340
B0
B2
20
223
B4
25
2D0
22
23
2C4
B0
224
B2
2C1
20
B4
25
22
23
2C6
B0
320
B2
20
223
B4
25
2C4
22
23
B0
224
B2
2D0
5CD
20
B4
25
22
23
340
2C1
B0
B2
2C6
20
223
B4
25
2C4
22
23
B0
224
B2
20
B4
25
583
22
23
2D0
B0
320
B2
20
223
25
B4
2C1
2C4
22
23
56F
B0
224
B2
2C6
20
B4
25
22
23
340
B0
B2
2D0
20
223
25
B4
2C4
22
23
B0
224
B2
2C1
5D5
20
B4
25
22
23
2C6
B0
320
B2
2C4
20
223
B4
25
22
23
B0
224
B2
2D0
20
B4
25
22
23
2C1
340
B0
B2
2C4
2C6
20
223
25
B4
22
23
B0
224
B2
20
B4
25
22
23
2D0
B0
320
B2
2C4
2C1
20
223
25
B4
22
23
B0
224
B2
2C6
591
20
B4
25
22
23
340
B0
B2
2C4
2D0
20
223
B4
25
22
23
B0
224
B2
3B2
2C1
20
B4
25
22
23
2C6
B0
320
B2
2C4
20
223
B4
25
22
23
526
5C8
B0
224
B2
2D0
20
B4
25
22
23
2C1
340
B0
B2
2C4
2C6
20
223
B4
25
22
23
B0
224
B2
20
B4
25
22
23
2D0
B0
320
B2
2C4
2C1
57F
20
223
B4
25
22
23
2C6
B0
224
B2
20
B4
25
22
23
340
B0
B2
2C4
2D0
4C7
20
223
B4
25
22
23
2C1
B0
224
B2
20
B4
25
2C6
22
23
B0
320
B2
2C4
20
223
B4
25
22
23
2D0
B0
224
B2
20
B4
25
2C1
22
23
340
B0
B2
2C4
2C6
20
223
B4
25
22
23
B0
224
B2
20
B4
25
2D0
22
23
2C4
B0
320
B2
2C1
20
223
25
B4
22
23
2C6
B0
224
B2
20
B4
25
22
23
340
2C4
B0
B2
2D0
20
223
B4
25
22
23
2C1
B0
224
B2
2C6
20
B4
25
22
23
2C4
B0
320
B2
20
223
25
B4
22
23
2D0
B0
224
B2
2C1
20
B4
25
22
23
340
2C4
B0
B2
2C6
20
223
B4
25
22
23
B0
224
B2
2D0
20
B4
25
22
23
2C4
B0
320
B2
2C1
20
223
B4
25
22
23
2C6
B0
224
B2
20
B4
25
22
23
57A
2C4
340
B0
591
B2
2D0
20
223
B4
25
22
23
2C1
B0
224
B2
4C1
2C6
20
B4
25
22
23
2C4
56F
B0
320
B2
3B2
20
223
B4
25
22
23
2D0
B0
224
B2
2C1
20
B4
25
22
23
2C4
340
B0
2C6
B2
20
223
B4
25
22
23
B0
224
B2
5D5
2D0
20
B4
25
2C4
22
23
56A
B0
320
B2
2C1
20
223
B4
25
22
23
2C6
B0
224
B2
20
B4
25
2C4
22
23
340
2D0
B0
B2
20
223
B4
25
22
23
2C1
B0
224
B2
2C6
20
B4
2C4
25
22
23
B0
320
B2
20
223
B4
25
22
23
2D0
B0
224
B2
2C1
2C4
20
B4
25
22
23
340
2C6
5B8
B0
B2
5D4
20
223
25
B4
22
23
B0
224
B2
2D0
2C4
20
B4
25
22
23
2C1
B0
320
B2
20
223
B4
25
2C6
22
23
B0
224
B2
2C4
20
B4
25
22
23
340
2D0
B0
B2
20
223
25
B4
52C
2C1
22
23
540
B0
224
B2
2C6
2C4
20
420
B4
25
22
23
B0
320
B2
20
223
25
B4
2D0
5F8
22
23
B0
224
B2
2C1
2C4
20
B4
25
22
23
340
2C6
B0
B2
526
20
223
25
B4
22
23
B0
224
B2
2D0
2C4
20
B4
25
22
23
2C1
B0
320
B2
2C6
20
223
B4
25
22
23
B0
224
B2
2C4
20
4C3
B4
25
22
23
340
2D0
4C6
B0
B2
2C1
20
223
B4
25
22
23
B0
224
B2
591
2C6
2C4
20
B4
25
22
23
B0
320
B2
2D0
20
223
B4
25
22
23
B0
224
B2
3B2
2C1
2C4
20
B4
25
22
23
2C6
340
5D7
B0
B2
20
223
B4
25
22
23
B0
224
B2
2D0
2C4
20
B4
25
22
23
2C1
B0
320
B2
2C6
20
223
B4
25
22
23
B0
224
B2
2C4
423
20
B4
25
22
23
2D0
340
B0
B2
2C1
20
223
25
B4
22
23
2C4
2C6
B0
224
B2
20
B4
25
22
23
B0
320
B2
2D0
20
223
25
B4
22
23
2C4
2C1
B0
224
B2
20
B4
25
2C6
5D2
22
23
340
56F
B0
B2
20
223
B4
25
22
23
2C4
2D0
B0
224
B2
20
B4
25
2C1
22
23
B0
320
B2
2C6
20
223
B4
25
22
23
2C4
B0
224
B2
20
B4
25
2D0
5D5
22
23
340
4CE
B0
B2
2C1
20
223
B4
25
22
23
2C4
2C6
B0
224
B2
20
B4
25
22
23
B0
320
B2
2D0
20
223
B4
25
22
23
2C4
2C1
B0
224
B2
2C6
20
B4
25
340
22
23
B0
B2
20
223
B4
25
22
23
2C4
2D0
B0
224
B2
2C1
20
B4
25
22
23
B0
320
B2
2C6
5CD
20
223
B4
25
2C4
22
23
B0
224
B2
2D0
20
B4
25
340
22
23
B0
B2
2C1
583
20
223
B4
2C4
25
22
23
2C6
B0
224
B2
20
B4
25
22
23
B0
320
B2
591
2D0
2C4
20
223
B4
25
22
23
2C1
B0
224
B2
520
2C6
20
B4
25
340
[truncated: 4,222 more rows]
