# Supplementary material for: Pay attention and you won’t lose it: a deep learning approach to sequence imputation
Source: PeerJ Comput Sci. 2019 Aug 12;5:e210. doi: 10.7717/peerj-cs.210 (PMC7924680; doi:10.7717/peerj-cs.210)
Supplement: Data S1 — Each line contains a separate PGN. Order of message arrival is preserved (i.e. message corresponding to PGN on line 2 arrived after message corresponding to PGN on line 1, but before the one on line 3). [file peerj-cs-05-210-s002.zip › p_M2_dec_20-16.asc.csv]

id
20
B4
25
22
23
B0
B2
2D0
5D2
20
223
B4
25
22
23
2C1
B0
224
B2
2C4
340
2C6
20
B4
25
5CD
22
23
B0
320
B2
20
223
B4
25
22
23
2D0
B0
224
B2
2C4
20
2C1
B4
25
22
23
B0
B2
2C6
20
223
25
B4
22
23
2C4
B0
224
B2
340
2D0
20
B4
25
22
23
B0
320
B2
2C1
20
223
25
B4
22
23
2C6
2C4
B0
224
B2
20
B4
25
22
23
B0
B2
2D0
20
223
B4
25
22
23
2C1
2C4
B0
224
B2
340
2C6
20
B4
25
22
23
B0
320
B2
20
223
B4
25
22
23
2D0
2C4
B0
224
B2
2C1
20
B4
25
22
23
2C6
B0
B2
20
223
B4
25
22
23
2C4
B0
224
B2
340
2D0
20
B4
25
22
23
4C1
B0
320
B2
2C1
56F
20
223
B4
25
2C6
22
23
2C4
583
B0
224
B2
20
B4
25
22
23
2D0
B0
B2
20
223
B4
25
22
23
2C1
2C4
B0
224
B2
2C6
340
5D5
20
B4
25
22
23
B0
320
B2
20
223
25
B4
2D0
2C4
22
23
423
B0
224
B2
591
2C1
20
B4
25
22
23
2C6
B0
B2
20
223
25
B4
2C4
22
23
B0
224
B2
3B2
4CE
2D0
340
20
B4
25
22
23
2C1
B0
320
B2
20
223
B4
25
2C4
2C6
22
23
B0
224
B2
526
20
B4
25
22
23
4C7
2D0
B0
B2
2C4
20
223
25
B4
2C1
22
23
B0
224
B2
2C6
340
20
B4
25
22
23
B0
320
B2
2C4
2D0
20
223
B4
25
5C8
22
23
B0
224
B2
2C1
20
B4
25
22
23
2C6
B0
B2
2C4
20
223
B4
25
22
23
B0
224
B2
2D0
340
20
B4
25
22
23
2C1
B0
320
B2
2C4
2C6
20
223
B4
25
22
23
B0
224
B2
20
B4
25
22
23
2D0
B0
B2
2C4
57F
2C1
20
223
B4
25
520
22
23
B0
224
B2
2C6
340
20
B4
25
22
23
B0
320
B2
2C4
2D0
20
223
B4
25
22
23
B0
224
B2
4C3
2C1
4C6
20
B4
25
22
23
2C6
B0
B2
2C4
20
223
25
B4
22
23
B0
224
B2
2D0
340
20
B4
25
22
23
2C1
B0
320
B2
2C4
2C6
20
223
25
B4
22
23
B0
224
B2
20
B4
25
22
23
2D0
B0
B2
2C4
2C1
20
223
25
B4
22
23
2C6
B0
224
B2
340
20
B4
25
22
23
B0
320
B2
2C4
2D0
20
223
25
B4
22
23
2C1
B0
224
B2
20
B4
2C6
25
22
23
2C4
B0
591
B2
20
223
B4
25
22
23
57A
2D0
B0
224
B2
340
20
B4
25
2C1
22
23
2C4
B0
320
B2
3B2
2C6
20
223
B4
25
22
23
B0
224
B2
20
B4
25
2D0
22
23
56A
2C4
B0
B2
2C1
20
223
B4
25
22
23
2C6
56F
B0
224
B2
340
20
B4
25
22
23
2C4
B0
320
B2
2D0
20
223
B4
25
22
23
2C1
B0
224
B2
2C6
20
B4
25
22
23
2C4
B0
B2
5D5
20
223
25
B4
22
23
2D0
B0
224
B2
340
2C1
20
B4
25
22
23
2C4
B0
320
B2
2C6
20
223
B4
25
22
23
B0
224
B2
2D0
20
B4
25
22
23
2C4
B0
B2
2C1
20
223
25
B4
22
23
2C6
B0
224
B2
340
20
B4
25
22
23
2C4
B0
320
B2
2D0
20
223
25
B4
22
23
2C1
B0
224
B2
2C6
20
B4
25
5B8
2C4
22
23
B0
B2
20
223
25
B4
22
23
2D0
B0
224
B2
340
2C1
20
B4
25
2C4
22
23
2C6
B0
320
B2
20
223
B4
25
22
23
B0
224
B2
2D0
20
2C4
B4
25
22
23
5D4
B0
B2
2C1
52C
540
20
223
B4
25
2C6
22
23
526
B0
224
B2
5D7
340
2C4
20
B4
25
22
23
2D0
B0
320
B2
5F8
20
223
B4
25
420
22
23
2C1
B0
224
B2
2C6
2C4
20
B4
25
22
23
B0
B2
20
223
B4
25
2D0
22
23
B0
224
B2
591
340
2C1
2C4
20
B4
25
22
23
2C6
B0
320
B2
20
223
25
B4
22
23
B0
224
B2
3B2
2D0
2C4
20
B4
25
22
23
2C1
B0
B2
20
223
25
B4
2C6
22
23
B0
224
B2
340
2C4
20
B4
25
22
23
2D0
B0
320
B2
20
223
25
B4
2C1
22
23
B0
224
B2
2C6
2C4
20
B4
25
22
23
B0
B2
20
223
B4
25
2D0
22
23
B0
224
B2
340
2C1
2C4
20
B4
25
22
23
2C6
B0
320
B2
20
223
25
B4
22
23
B0
224
B2
2D0
2C4
20
B4
25
22
23
2C1
B0
B2
2C6
20
223
B4
25
22
23
B0
224
B2
2C4
340
20
B4
25
22
23
2D0
B0
320
B2
2C1
20
223
B4
25
22
23
B0
224
B2
2C4
2C6
5D2
20
B4
25
22
23
56F
B0
B2
2D0
20
223
B4
25
22
23
2C4
B0
224
B2
2C1
340
5CD
20
B4
25
22
23
2C6
B0
320
B2
20
223
25
B4
22
23
2C4
B0
224
B2
2D0
20
B4
25
22
23
2C1
B0
B2
2C6
5D5
20
223
B4
25
22
23
2C4
B0
224
B2
340
4C1
20
B4
25
22
23
2D0
B0
320
B2
2C1
20
223
B4
25
22
23
2C4
2C6
B0
224
B2
20
B4
25
22
23
B0
B2
2D0
20
223
B4
25
22
23
2C4
2C1
B0
224
B2
340
20
B4
2C6
25
22
23
B0
320
B2
591
20
223
B4
25
22
23
2C4
2D0
B0
224
B2
20
B4
25
2C1
22
23
B0
3B2
B2
2C6
20
223
B4
25
22
23
2C4
B0
224
B2
340
20
2D0
B4
25
22
23
583
B0
320
B2
2C1
20
223
B4
25
2C4
22
23
2C6
B0
224
B2
20
B4
25
22
23
B0
B2
2D0
20
223
25
B4
2C4
22
23
2C1
340
B0
224
B2
2C6
20
B4
25
22
23
B0
320
B2
423
20
223
B4
25
2C4
22
23
2D0
B0
224
B2
2C1
20
B4
25
22
23
B0
B2
2C6
4C7
2C4
20
223
B4
25
22
23
340
B0
224
B2
2D0
20
B4
25
22
23
B0
320
B2
2C1
526
2C4
20
223
B4
25
22
23
2C6
4CE
B0
224
B2
20
B4
25
22
23
B0
B2
2D0
2C4
20
223
B4
25
22
23
2C1
340
B0
224
B2
2C6
5C8
20
B4
25
22
23
B0
320
B2
2C4
20
223
B4
25
22
23
2D0
B0
224
B2
2C1
20
B4
25
22
23
2C6
B0
B2
2C4
20
223
B4
25
4C3
22
23
340
B0
224
B2
2D0
20
B4
25
22
23
2C1
B0
320
B2
2C4
20
223
B4
25
2C6
22
23
4C6
B0
224
B2
57F
20
B4
25
22
23
2D0
B0
B2
2C4
20
223
25
B4
552
2C1
22
23
340
B0
224
B2
2C6
20
B4
25
22
23
B0
320
B2
2C4
20
223
25
B4
2D0
22
23
56F
B0
224
B2
591
2C1
20
B4
25
22
23
2C6
B0
B2
2C4
20
223
B4
25
22
23
340
B0
224
B2
3B2
2D0
20
B4
25
22
23
2C1
B0
320
B2
2C4
5D5
2C6
20
223
B4
25
22
23
B0
224
B2
20
B4
25
22
23
2D0
B0
2C4
B2
20
223
B4
2C1
25
22
23
340
B0
224
B2
2C6
20
B4
25
22
23
2C4
B0
320
B2
2D0
20
223
B4
25
22
23
B0
224
B2
2C1
20
B4
25
22
23
57A
2C6
2C4
B0
B2
20
223
B4
25
22
23
340
B0
224
B2
2D0
56A
20
B4
25
22
23
2C1
2C4
B0
320
B2
2C6
20
223
B4
25
22
23
B0
224
B2
20
B4
25
22
23
2D0
2C4
B0
B2
2C1
20
223
B4
25
22
23
340
B0
224
B2
2C6
20
B4
25
22
23
2C4
B0
320
B2
2D0
20
223
B4
25
22
23
B0
224
B2
2C1
20
B4
25
22
23
2C6
2C4
B0
B2
20
223
25
B4
22
23
340
2D0
B0
224
B2
20
B4
25
22
23
2C1
2C4
B0
320
B2
2C6
20
223
25
B4
22
23
B0
224
B2
20
B4
25
22
23
2C4
2D0
B0
B2
2C1
20
223
B4
25
22
23
2C6
340
B0
224
B2
20
B4
25
2C4
22
23
B0
320
B2
2D0
20
223
25
B4
5B8
22
23
2C1
B0
224
B2
20
B4
25
2C4
2C6
22
23
B0
591
B2
20
223
B4
25
22
23
2D0
340
B0
224
B2
20
2C4
B4
25
2C1
22
23
B0
320
B2
3B2
2C6
20
223
B4
25
22
23
5D4
B0
224
B2
52C
540
2C4
20
B4
2D0
25
22
23
526
5D7
B0
B2
2C1
20
223
B4
25
22
23
2C6
340
B0
224
B2
5F8
2C4
20
420
B4
25
22
23
B0
320
B2
2D0
20
223
B4
25
22
23
2C1
B0
224
B2
2C4
2C6
20
B4
25
22
23
B0
B2
20
223
B4
25
22
23
2D0
340
B0
224
B2
2C4
2C1
20
B4
25
22
23
B0
320
B2
2C6
56F
20
223
B4
25
22
23
B0
224
B2
2C4
2D0
20
B4
25
22
23
B0
B2
2C1
20
223
B4
25
520
22
23
2C6
340
B0
224
B2
5D5
2C4
20
B4
25
22
23
B0
320
B2
2D0
20
223
25
B4
22
23
2C1
B0
224
B2
2C4
2C6
20
B4
25
22
23
B0
B2
20
223
B4
25
22
23
2D0
340
B0
224
B2
2C4
2C1
20
B4
25
22
23
2C6
B0
320
B2
20
223
B4
25
22
23
B0
224
B2
2C4
2D0
20
B4
25
22
23
B0
2C1
B2
20
223
B4
25
4C1
2C6
22
23
340
B0
224
B2
2C4
20
B4
25
22
23
2D0
B0
320
B2
5D2
20
223
B4
25
22
23
2C1
5CD
2C4
B0
224
B2
2C6
20
B4
25
22
23
B0
B2
20
223
25
B4
2D0
22
23
340
2C4
B0
224
B2
591
2C1
20
B4
25
22
23
2C6
B0
320
B2
20
223
25
B4
22
23
2C4
B0
224
B2
3B2
2D0
20
B4
25
22
23
2C1
B0
B2
2C6
20
223
25
B4
22
23
2C4
340
B0
224
B2
20
B4
25
22
23
2D0
B0
320
B2
20
223
25
B4
2C1
22
23
2C4
B0
224
B2
2C6
20
B4
25
22
23
B0
B2
2D0
20
223
B4
25
22
23
2C4
340
B0
224
B2
2C1
20
B4
25
22
23
2C6
B0
320
B2
20
223
B4
25
22
23
2C4
B0
224
B2
2D0
20
B4
25
22
23
2C1
B0
B2
2C6
20
223
B4
25
2C4
22
23
583
340
B0
224
B2
20
B4
25
22
23
2D0
B0
320
B2
2C1
20
223
B4
25
2C4
22
23
2C6
B0
224
B2
20
B4
25
22
23
B0
B2
2D0
20
223
25
B4
2C4
22
23
4C7
340
B0
224
B2
2C1
20
B4
25
22
23
2C6
423
B0
320
B2
2C4
20
223
25
B4
22
23
2D0
B0
224
B2
20
B4
25
22
23
2C1
B0
B2
2C6
2C4
20
223
25
B4
[truncated: 4,915 more rows]
