# Supplementary material for: Pay attention and you won’t lose it: a deep learning approach to sequence imputation
Source: PeerJ Comput Sci. 2019 Aug 12;5:e210. doi: 10.7717/peerj-cs.210 (PMC7924680; doi:10.7717/peerj-cs.210)
Supplement: Data S1 — Each line contains a separate PGN. Order of message arrival is preserved (i.e. message corresponding to PGN on line 2 arrived after message corresponding to PGN on line 1, but before the one on line 3). [file peerj-cs-05-210-s002.zip › p_M2_dec_20-17.asc.csv]

id
B0
224
B2
2C4
2C6
20
B4
25
22
23
B0
B2
56F
2D0
20
223
25
B4
22
23
B0
224
B2
2C4
2C1
20
B4
25
22
23
2C6
340
B0
320
B2
20
223
B4
25
22
23
B0
224
B2
2C4
2D0
20
B4
25
5D2
22
23
2C1
5D5
B0
B2
2C6
20
223
25
B4
22
23
B0
224
B2
2C4
20
B4
25
22
23
2D0
340
B0
320
B2
2C1
20
223
B4
25
22
23
2C4
B0
224
B2
2C6
20
B4
25
22
23
B0
B2
2D0
20
223
B4
25
22
23
4C7
2C4
B0
224
B2
2C1
20
B4
25
22
23
2C6
340
B0
320
B2
20
223
B4
25
22
23
2C4
B0
224
B2
2D0
20
B4
25
22
23
2C1
B0
591
B2
2C6
20
223
B4
25
22
23
2C4
B0
224
B2
20
B4
25
22
23
2D0
340
B0
320
B2
3B2
2C1
20
223
B4
25
22
23
2C4
2C6
B0
224
B2
20
B4
25
22
23
B0
B2
2D0
20
223
25
B4
22
23
2C4
2C1
B0
224
B2
20
B4
25
2C6
22
23
340
B0
320
B2
20
223
B4
25
22
23
2C4
2D0
B0
224
B2
20
B4
25
2C1
22
23
B0
B2
2C6
20
223
B4
25
583
22
23
2C4
B0
224
B2
5D4
20
B4
25
2D0
22
23
340
B0
320
B2
2C1
20
223
B4
25
2C4
22
23
2C6
B0
224
B2
526
20
B4
25
22
23
B0
B2
2D0
20
223
B4
25
2C4
22
23
2C1
B0
224
B2
2C6
20
B4
25
22
23
340
B0
320
B2
2C4
20
223
B4
25
22
23
2D0
B0
224
B2
20
2C1
B4
4C1
25
22
23
B0
B2
2C6
2C4
20
223
B4
25
22
23
B0
224
B2
2D0
20
B4
25
22
23
340
5C8
B0
320
B2
2C1
2C4
20
223
B4
25
22
23
2C6
B0
224
B2
20
B4
25
22
23
B0
B2
2D0
2C4
20
223
25
B4
22
23
2C1
B0
224
B2
2C6
20
B4
25
22
23
340
B0
320
B2
2C4
20
223
25
B4
22
23
2D0
B0
224
B2
2C1
20
B4
25
22
23
56F
2C6
B0
B2
2C4
20
223
B4
25
22
23
B0
224
B2
591
2D0
20
B4
25
22
23
340
B0
2C1
B2
320
57F
2C4
20
223
B4
25
2C6
22
23
B0
224
B2
3B2
20
B4
25
22
23
2D0
B0
B2
2C4
5D5
20
223
B4
25
22
23
2C1
B0
224
B2
2C6
20
B4
25
22
23
340
B0
320
B2
2C4
20
223
B4
25
2D0
22
23
B0
224
B2
2C1
56A
20
B4
25
22
23
2C6
B0
B2
2C4
20
223
B4
25
22
23
B0
224
B2
2D0
20
B4
57A
25
22
23
340
2C1
2C4
B0
320
B2
2C6
20
223
25
B4
22
23
B0
224
B2
20
B4
25
22
23
423
2D0
2C4
B0
B2
20
223
25
B4
2C1
22
23
B0
224
B2
2C6
20
B4
25
22
23
340
2C4
B0
320
B2
2D0
20
223
B4
25
22
23
B0
224
B2
2C1
20
B4
25
22
23
2C6
2C4
B0
B2
20
223
25
B4
22
23
B0
224
B2
2D0
20
B4
25
22
23
340
2C1
2C4
B0
320
B2
2C6
20
223
B4
25
22
23
B0
224
B2
20
B4
25
22
23
2D0
2C4
4CE
B0
B2
2C1
20
223
25
B4
520
22
23
B0
224
B2
2C6
20
B4
25
22
23
340
2C4
B0
320
B2
4C3
5D7
2D0
20
223
B4
25
22
23
B0
224
B2
2C1
20
B4
25
22
23
2C4
2C6
B0
B2
20
223
B4
25
22
23
B0
224
B2
2D0
20
B4
25
2C4
22
23
340
2C1
B0
320
B2
591
2C6
20
223
B4
25
22
23
5B8
B0
224
B2
20
B4
25
2C4
22
23
2D0
B0
3B2
B2
2C1
20
223
B4
25
22
23
526
2C6
B0
224
B2
20
B4
25
2C4
340
22
23
B0
320
B2
2D0
20
223
B4
25
22
23
2C1
B0
224
B2
52C
2C4
20
B4
25
2C6
22
23
540
B0
B2
4C6
20
223
25
B4
22
23
2D0
B0
224
B2
5F8
2C4
20
B4
25
2C1
340
22
23
B0
320
B2
2C6
20
223
25
B4
22
23
B0
224
B2
2C4
56F
20
420
B4
25
2D0
22
23
B0
B2
2C1
20
223
B4
25
22
23
2C6
B0
224
B2
2C4
20
B4
25
340
22
23
5D5
B0
320
B2
2D0
20
223
B4
25
22
23
2C1
B0
224
B2
2C4
2C6
20
B4
25
22
23
B0
B2
20
223
B4
25
22
23
2D0
B0
224
B2
5CD
2C4
20
2C1
B4
25
340
22
23
B0
320
B2
2C6
20
223
B4
25
22
23
B0
224
B2
2C4
2D0
20
B4
25
22
23
B0
B2
2C1
20
223
B4
25
22
23
2C6
B0
224
B2
2C4
20
B4
25
340
22
23
B0
320
B2
2D0
20
223
B4
25
22
23
2C1
B0
224
B2
2C4
2C6
20
B4
25
22
23
B0
B2
20
223
B4
25
22
23
2D0
B0
224
B2
2C4
2C1
20
B4
25
340
22
23
2C6
B0
320
B2
20
223
B4
25
5D2
22
23
B0
224
B2
2C4
591
2D0
20
B4
25
22
23
B0
B2
2C1
20
223
B4
25
22
23
2C6
2C4
B0
224
B2
3B2
4C7
20
B4
25
340
22
23
2D0
B0
320
B2
20
223
B4
25
22
23
2C1
2C4
B0
224
B2
2C6
20
B4
25
22
23
B0
B2
20
223
B4
25
22
23
2D0
2C4
B0
224
B2
2C1
20
B4
25
340
22
23
2C6
B0
320
B2
20
223
B4
25
22
23
2C4
B0
224
B2
2D0
20
B4
25
22
23
2C1
B0
B2
20
223
B4
2C6
25
22
23
2C4
B0
224
B2
20
B4
340
25
22
23
2D0
B0
320
B2
20
223
B4
25
2C1
22
23
2C4
B0
224
B2
2C6
20
B4
25
22
23
B0
B2
20
223
B4
2D0
25
22
23
2C4
B0
224
B2
2C1
20
B4
340
25
22
23
2C6
B0
320
B2
20
223
B4
25
22
23
2C4
4C1
B0
224
B2
2D0
20
B4
25
583
22
23
2C1
5D4
B0
B2
2C6
20
223
B4
25
2C4
22
23
B0
224
B2
20
340
B4
25
22
23
2D0
B0
320
B2
56F
526
2C1
20
223
B4
25
2C4
22
23
B0
224
B2
2C6
20
B4
25
22
23
B0
B2
2D0
2C4
20
223
B4
25
22
23
5D5
B0
224
B2
2C1
340
20
B4
25
22
23
2C6
B0
320
B2
2C4
20
223
B4
25
22
23
B0
224
B2
2D0
20
B4
25
22
23
2C1
B0
591
B2
2C6
2C4
20
223
B4
25
22
23
5C8
B0
224
B2
340
20
B4
25
22
23
2D0
B0
320
B2
3B2
2C1
2C4
20
223
B4
25
22
23
2C6
B0
224
B2
20
B4
25
22
23
B0
B2
2D0
2C4
20
223
B4
25
22
23
2C1
B0
224
B2
340
20
B4
25
2C6
22
23
B0
320
B2
2C4
20
223
B4
25
22
23
2D0
B0
224
B2
20
B4
25
2C1
22
23
B0
B2
2C4
2C6
20
223
B4
25
22
23
B0
224
B2
57F
340
20
B4
25
2D0
22
23
B0
320
B2
2C4
2C1
20
223
25
B4
22
23
2C6
B0
224
B2
20
B4
25
22
23
B0
B2
2C4
2D0
20
223
B4
25
22
23
2C1
B0
224
B2
2C6
340
20
B4
25
22
23
B0
320
B2
2C4
56A
20
223
B4
25
22
23
2D0
B0
224
B2
2C1
20
B4
25
22
23
2C4
B0
B2
2C6
57A
20
223
B4
25
22
23
B0
224
B2
2D0
340
20
B4
25
22
23
2C4
B0
320
B2
2C1
520
20
223
B4
25
22
23
2C6
B0
224
B2
423
20
B4
25
22
23
2C4
B0
B2
2D0
20
223
B4
25
22
23
2C1
B0
224
B2
2C6
340
20
B4
25
22
23
2C4
B0
320
B2
20
223
B4
25
22
23
2D0
B0
224
B2
2C1
20
4C3
B4
25
22
23
2C4
2C6
B0
B2
20
223
B4
25
22
23
B0
224
B2
591
2D0
340
20
B4
25
22
23
2C4
B0
2C1
B2
320
20
223
25
B4
2C6
22
23
B0
224
B2
3B2
20
B4
25
22
23
2C4
2D0
B0
B2
20
223
B4
25
56F
22
23
2C1
B0
224
B2
5D7
2C6
340
20
B4
25
22
23
2C4
4CE
B0
320
B2
20
223
B4
25
2D0
22
23
B0
224
B2
2C1
20
B4
25
22
23
2C4
5D5
2C6
B0
B2
20
223
B4
25
22
23
B0
224
B2
2D0
340
20
B4
25
2C4
22
23
5B8
2C1
B0
320
B2
20
223
B4
25
2C6
22
23
B0
224
B2
20
B4
25
2C4
22
23
526
2D0
4C6
B0
B2
20
223
B4
25
2C1
22
23
B0
224
B2
2C6
340
20
2C4
B4
25
22
23
B0
320
B2
52C
20
223
B4
2D0
25
540
22
23
B0
224
B2
2C1
2C4
20
B4
25
22
23
2C6
B0
B2
5F8
20
223
B4
25
22
23
B0
224
B2
2D0
2C4
340
20
B4
25
22
23
2C1
B0
320
B2
2C6
20
223
B4
420
25
22
23
B0
224
B2
2C4
20
B4
25
22
23
2D0
B0
B2
2C1
20
223
B4
25
22
23
B0
224
B2
2C6
2C4
340
20
B4
25
22
23
B0
320
B2
2D0
20
223
B4
25
22
23
B0
224
B2
2C1
2C4
20
B4
25
22
23
2C6
5CD
B0
B2
20
223
B4
25
22
23
B0
224
B2
2D0
2C4
340
20
B4
25
22
23
2C1
B0
320
B2
591
2C6
20
223
B4
25
22
23
B0
224
B2
2C4
20
B4
25
22
23
2D0
B0
3B2
B2
2C1
20
223
B4
25
22
23
2C6
B0
224
B2
2C4
340
20
B4
25
22
23
B0
320
B2
2D0
20
223
25
B4
22
23
2C1
B0
224
B2
2C4
20
B4
25
2C6
22
23
B0
B2
20
223
25
B4
22
23
2D0
B0
224
B2
2C4
340
5D2
20
B4
4C7
25
22
23
2C1
B0
320
B2
2C6
20
223
B4
25
22
23
2C4
B0
224
B2
20
B4
25
2D0
22
23
B0
B2
2C1
20
223
B4
25
22
23
2C6
2C4
B0
224
B2
340
20
B4
25
22
23
B0
320
B2
2D0
20
223
B4
25
22
23
2C1
2C4
B0
224
B2
2C6
20
B4
25
56F
22
23
B0
B2
20
223
B4
25
22
23
2D0
2C4
B0
224
B2
340
20
B4
25
2C1
22
23
B0
320
B2
2C6
4C1
20
223
B4
25
22
23
2C4
B0
224
B2
5D5
2D0
20
B4
25
22
23
B0
B2
2C1
20
223
B4
25
22
23
2C4
2C6
B0
224
B2
340
20
B4
25
22
23
B0
320
B2
2D0
20
223
B4
25
22
23
2C4
2C1
B0
224
B2
2C6
20
B4
25
22
23
B0
B2
20
223
25
B4
22
23
2C4
2D0
B0
224
B2
340
2C1
20
B4
25
22
23
B0
2C6
B2
320
20
223
B4
25
583
2C4
22
23
5D4
B0
224
B2
591
2D0
20
B4
25
22
23
B0
B2
2C1
[truncated: 4,995 more rows]
