# Supplementary material for: Pay attention and you won’t lose it: a deep learning approach to sequence imputation
Source: PeerJ Comput Sci. 2019 Aug 12;5:e210. doi: 10.7717/peerj-cs.210 (PMC7924680; doi:10.7717/peerj-cs.210)
Supplement: Data S1 — Each line contains a separate PGN. Order of message arrival is preserved (i.e. message corresponding to PGN on line 2 arrived after message corresponding to PGN on line 1, but before the one on line 3). [file peerj-cs-05-210-s002.zip › p_M2_dec_20-19.asc.csv]

id
23
2C4
B0
B2
2D0
20
223
25
B4
22
23
2C1
B0
224
B2
2C6
56F
20
B4
25
22
23
2C4
B0
320
B2
340
20
223
B4
25
22
23
2D0
B0
224
B2
2C1
20
B4
25
22
23
2C4
B0
B2
2C6
5D5
20
223
B4
25
22
23
B0
224
B2
2D0
20
B4
25
22
23
2C4
B0
320
B2
2C1
340
20
223
B4
25
22
23
2C6
5D7
B0
224
B2
20
B4
25
22
23
2C4
B0
B2
2D0
20
223
B4
25
22
23
2C1
B0
224
B2
2C6
20
B4
25
583
22
23
2C4
B0
320
B2
340
20
223
B4
25
22
23
2D0
526
B0
224
B2
2C1
20
B4
25
2C4
22
23
2C6
B0
B2
20
223
B4
25
22
23
B0
224
B2
2D0
20
B4
25
2C4
22
23
2C1
B0
320
B2
340
20
223
25
B4
2C6
4C3
22
23
5D4
B0
224
B2
2C4
20
B4
25
22
23
2D0
B0
591
B2
20
223
25
B4
2C1
22
23
B0
224
B2
2C6
2C4
20
B4
25
4C1
22
23
B0
320
B2
3B2
340
20
223
B4
2D0
25
22
23
B0
224
B2
2C1
2C4
20
B4
25
22
23
2C6
B0
B2
20
223
B4
25
22
23
B0
224
B2
2D0
2C4
20
B4
25
22
23
2C1
B0
320
B2
340
2C6
20
223
B4
25
22
23
B0
224
B2
2C4
20
B4
25
22
23
2D0
B0
B2
2C1
20
223
B4
25
22
23
B0
224
B2
2C6
2C4
20
B4
25
22
23
5CD
B0
320
B2
340
2D0
20
223
B4
25
22
23
B0
224
B2
2C1
2C4
20
B4
25
22
23
2C6
B0
B2
20
223
25
B4
22
23
56A
B0
224
B2
2D0
2C4
20
B4
25
22
23
2C1
B0
320
B2
340
2C6
20
223
25
B4
22
23
B0
224
B2
2C4
20
B4
25
22
23
2D0
B0
B2
2C1
20
223
25
B4
22
23
2C6
B0
224
B2
2C4
20
B4
25
22
23
B0
320
B2
340
2D0
20
223
25
B4
22
23
B0
224
B2
2C1
2C4
56F
20
B4
25
2C6
22
23
B0
B2
20
223
B4
25
22
23
2D0
2C4
B0
224
B2
20
B4
25
22
23
2C1
B0
320
B2
340
2C6
20
223
B4
25
22
23
5D5
2C4
B0
224
B2
20
B4
25
2D0
22
23
B0
B2
4C6
2C1
20
223
B4
25
22
23
2C4
2C6
B0
224
B2
591
20
B4
25
22
23
B0
320
B2
340
2D0
20
223
B4
25
22
23
2C4
2C1
B0
224
B2
3B2
20
2C6
B4
25
22
23
B0
B2
20
223
B4
25
22
23
2C4
2D0
B0
224
B2
20
B4
2C1
25
22
23
B0
320
B2
340
2C6
20
223
B4
25
22
23
2C4
B0
224
B2
2D0
20
B4
25
22
23
B0
B2
2C1
20
223
B4
25
22
23
2C4
2C6
B0
224
B2
20
B4
25
22
23
B0
320
B2
340
2D0
20
223
25
B4
420
22
23
2C4
2C1
B0
224
B2
2C6
20
B4
25
5B8
22
23
B0
B2
526
20
223
25
B4
2C4
22
23
2D0
B0
224
B2
2C1
20
B4
25
22
23
B0
320
B2
2C6
340
20
223
25
B4
2C4
22
23
B0
224
B2
2D0
20
B4
25
423
22
23
B0
B2
2C1
52C
2C4
20
223
B4
25
22
23
2C6
B0
224
B2
20
B4
25
5C8
22
23
5D2
B0
320
B2
2D0
340
5F8
2C4
20
223
B4
25
22
23
2C1
B0
224
B2
2C6
20
B4
25
22
23
B0
B2
2C4
20
223
B4
25
22
23
2D0
B0
224
B2
2C1
20
B4
25
22
23
2C6
B0
320
B2
340
2C4
20
223
B4
25
22
23
B0
224
B2
2D0
20
B4
25
22
23
2C1
B0
B2
2C4
20
223
B4
25
2C6
22
23
B0
224
B2
20
B4
25
22
23
2D0
B0
320
B2
340
591
2C4
57A
20
223
B4
25
2C1
22
23
B0
224
B2
2C6
20
B4
25
22
23
B0
3B2
B2
2C4
20
223
B4
25
2D0
22
23
B0
224
B2
2C1
20
B4
25
22
23
2C6
B0
320
B2
340
2C4
20
223
B4
25
22
23
56F
B0
224
B2
2D0
20
B4
25
22
23
2C1
B0
B2
2C4
2C6
20
223
B4
25
22
23
B0
224
B2
20
5D5
B4
25
22
23
2D0
B0
320
B2
340
2C4
20
223
B4
25
2C1
22
23
B0
224
B2
4CE
2C6
4C7
20
B4
25
22
23
B0
B2
2C4
2D0
20
223
B4
25
22
23
B0
224
B2
540
2C1
20
B4
25
22
23
2C6
2C4
B0
320
B2
340
20
223
B4
25
22
23
B0
224
B2
2D0
20
B4
25
57F
22
23
2C1
2C4
B0
B2
2C6
20
223
B4
25
22
23
B0
224
B2
520
20
B4
25
22
23
2D0
2C4
340
B0
320
B2
2C1
20
223
B4
25
22
23
B0
224
B2
2C6
20
B4
25
22
23
2C4
B0
B2
2D0
20
223
B4
25
22
23
B0
224
B2
2C1
20
B4
25
22
23
2C6
2C4
340
B0
320
B2
20
223
B4
25
22
23
2D0
B0
224
B2
20
B4
25
22
23
2C1
2C4
B0
B2
2C6
20
223
B4
25
22
23
B0
224
B2
5D7
20
B4
25
2D0
22
23
2C4
340
B0
320
B2
2C1
20
223
B4
25
22
23
2C6
B0
224
B2
591
20
B4
25
22
23
2C4
B0
4C3
B2
2D0
20
223
B4
25
583
22
23
2C1
B0
224
B2
3B2
4C1
2C6
20
B4
25
2C4
22
23
526
340
B0
320
B2
20
223
B4
25
22
23
2D0
B0
224
B2
20
B4
2C1
25
2C4
22
23
B0
B2
2C6
20
223
B4
25
22
23
B0
224
B2
2D0
2C4
20
B4
25
5D4
22
23
340
B0
320
B2
2C1
20
223
25
B4
22
23
2C6
B0
224
B2
2C4
20
B4
25
22
23
B0
B2
2D0
20
223
25
B4
22
23
2C1
B0
224
B2
2C4
2C6
20
B4
25
22
23
340
B0
320
B2
20
223
B4
25
22
23
2D0
B0
224
B2
2C4
2C1
20
B4
25
22
23
B0
2C6
B2
20
223
25
B4
22
23
B0
224
B2
2C4
56F
2D0
20
B4
25
22
23
5D4
340
B0
320
B2
2C1
20
223
B4
25
22
23
2C6
B0
224
B2
2C4
20
B4
25
22
23
B0
2D0
B2
20
223
B4
5CD
25
22
23
2C1
B0
224
B2
2C4
5D5
2C6
20
B4
25
22
23
340
B0
320
B2
20
223
B4
25
22
23
2D0
B0
224
B2
2C4
2C1
20
B4
25
56A
22
23
2C6
B0
B2
20
223
B4
25
22
23
B0
224
B2
2C4
2D0
20
B4
25
22
23
340
2C1
B0
320
B2
20
223
25
B4
2C6
22
23
B0
224
B2
2C4
20
B4
25
22
23
2D0
B0
591
B2
20
223
B4
25
2C1
22
23
B0
224
B2
2C4
2C6
20
B4
25
22
23
340
B0
320
B2
3B2
20
223
25
B4
2D0
22
23
2C4
B0
224
B2
2C1
20
B4
25
22
23
4C6
2C6
B0
B2
20
223
B4
25
22
23
2C4
B0
224
B2
2D0
20
B4
25
22
23
2C1
340
B0
320
B2
2C6
20
223
B4
25
22
23
2C4
B0
224
B2
20
B4
25
22
23
2D0
B0
B2
20
223
25
B4
2C1
22
23
2C4
B0
224
B2
2C6
20
B4
25
22
23
340
B0
320
B2
2D0
20
223
B4
25
22
23
2C4
B0
224
B2
2C1
20
B4
25
22
23
2C6
B0
B2
20
223
B4
25
22
23
2C4
B0
224
B2
2D0
20
B4
25
22
23
2C1
340
B0
320
B2
2C6
20
223
B4
25
22
23
2C4
B0
224
B2
20
B4
25
22
23
2D0
B0
B2
2C1
20
223
B4
25
22
23
2C4
2C6
B0
224
B2
20
420
B4
25
22
23
340
B0
320
B2
2D0
20
223
B4
25
5B8
2C4
22
23
B0
224
B2
2C1
526
20
B4
25
22
23
2C6
B0
B2
20
223
B4
25
2C4
22
23
2D0
B0
224
B2
20
B4
25
22
23
2C1
340
B0
320
B2
2C6
20
223
B4
25
2C4
22
23
B0
224
B2
52C
423
20
B4
25
2D0
22
23
B0
B2
56F
2C1
5C8
2C4
20
223
B4
25
22
23
5D2
2C6
B0
224
B2
591
5F8
20
B4
25
22
23
340
B0
320
B2
2D0
2C4
20
223
B4
25
22
23
2C1
B0
224
B2
3B2
20
B4
25
2C6
22
23
B0
B2
5D5
2C4
20
223
B4
25
22
23
2D0
B0
224
B2
20
B4
25
2C1
22
23
340
B0
320
B2
2C6
2C4
20
223
B4
25
22
23
B0
224
B2
20
B4
2D0
25
22
23
B0
B2
2C1
2C4
20
223
B4
25
22
23
2C6
B0
224
B2
57A
20
B4
25
22
23
340
B0
320
B2
2D0
2C4
20
223
B4
25
22
23
2C1
B0
224
B2
2C6
20
B4
25
22
23
B0
B2
2C4
20
223
B4
25
22
23
2D0
B0
224
B2
2C1
20
B4
25
22
23
340
B0
320
B2
2C6
2C4
20
223
B4
25
22
23
B0
224
B2
2D0
20
B4
25
22
23
4C7
B0
B2
2C1
2C4
20
223
B4
25
22
23
2C6
B0
224
B2
20
B4
25
22
23
340
B0
320
B2
2C4
2D0
20
223
B4
25
22
23
2C1
B0
224
B2
2C6
20
B4
25
22
23
540
B0
2C4
B2
20
223
B4
25
22
23
2D0
B0
224
B2
4CE
2C1
20
B4
25
22
23
340
2C4
2C6
B0
320
B2
20
223
B4
25
57F
22
23
B0
224
B2
2D0
20
B4
25
22
23
2C4
2C1
B0
B2
20
223
B4
25
2C6
22
23
B0
224
B2
20
B4
25
22
23
340
2C4
2D0
B0
320
B2
591
20
223
B4
25
2C1
22
23
B0
224
B2
2C6
20
B4
25
22
23
2C4
B0
3B2
B2
20
223
B4
25
2D0
4C1
22
23
B0
224
B2
2C1
20
4C3
B4
25
22
23
2C4
340
2C6
B0
320
B2
20
223
B4
25
22
23
B0
224
B2
2D0
20
B4
25
22
23
2C4
2C1
B0
B2
5D7
2C6
20
223
B4
25
22
23
B0
224
B2
20
B4
25
22
23
2C4
340
2D0
B0
320
B2
2C1
20
223
25
B4
22
23
B0
224
B2
56F
2C6
20
B4
25
2C4
22
23
583
B0
B2
2D0
20
223
B4
25
22
23
526
B0
224
B2
2C1
20
B4
25
2C4
22
23
2C6
340
B0
320
B2
20
223
B4
25
22
23
B0
224
B2
5D5
2D0
2C4
20
B4
25
22
23
2C1
B0
B2
2C6
20
223
B4
25
22
23
B0
224
B2
2C4
20
B4
25
22
23
2D0
340
B0
320
B2
2C1
20
223
B4
25
22
23
2C6
B0
224
B2
2C4
20
B4
25
22
23
B0
B2
2D0
20
223
B4
25
22
23
B0
224
B2
2C1
2C4
20
B4
25
2C6
22
23
340
B0
320
B2
20
223
B4
25
22
23
2D0
B0
224
B2
2C4
20
B4
25
22
23
2C1
B0
B2
2C6
20
223
25
B4
5D4
22
23
B0
[truncated: 2,570 more rows]
